# Supplementary material for: Alu expression in human cell lines and their retrotranspositional potential
Source: Mob DNA. 2012 Jun 20;3:11. doi: 10.1186/1759-8753-3-11 (PMC3412727; doi:10.1186/1759-8753-3-11)
Supplement: Additional file 1 — Table S1. Final Alu data set. Table S2. Duplicate Alu loci (Alu locus was identified in more than one cell type). Table S3. Alu subfamily distribution. Table S4. Retrieved Alus from HeLa Table 1b Pol3 ChIP-chip in HeLa from Oler,A.J. et al. Nat Struct Mol Biol 17, 620–628 (2010). Table S5. Retrieved Alus from Table 1c HeLa ChIP-seq Knowns from Oler, A.J. et al. Nat Struct Mol Biol 17, 620–628 (2010). Table S6. Retrieved Alus from Table 1 g Pol3 Jurkat ChIP-seq from Oler, A.J. et al. Nat Struct Mol Biol 17, 620–628 (2010). Table S7. Retrieved Alus from Table 1 h Pol3 multiple cell types from Oler, A.J. et al. Nat Struct Mol Biol 17, 620–628 (2010). Table S8. Retrieved Alus from IMR90, Table S7 from Canella,D., et al. Genome Res. 20, 710–721 (2010). Table S9. Retrieved Alus from HeLa cells, Moqtaderi, Z, et al. Nat Struct Mol Biol, 20, 635–640 (2010). Table S10. Retrieved Alus from K562 cells, Moqtaderi, Z, et al. Nat Struct Mol Biol, 20, 635–640 (2010). Table S11. Probes for northern blot analysis. Table S12. Numerical value assigned base on the impact of Alu sequence divergence on retrotransposition potential. Table S13. Numerical value assigned base on the impact of A-tail length on retrotransposition potential. Table S14. Numerical value assigned base on the impact of length of unique sequence on retrotransposition potential. Table S15. Numerical value assigned base on the impact of A-tail disruptions on retrotransposition potential. Table S16. Output of genome-wide analysis of B box-containing Alus with ERP (Competence_score) > = 0.10. [file 1759-8753-3-11-S1.xlsx]

## Sheet: Table of content and approach
Supplemental Data
Table S1	FINAL ALU DATA SET
Table S2	Duplicate Alu loci (Alu locus was identified in more than one cell type)
Table S3	Alu subfamily distribution
Table S4	Retrieved Alus from HeLa Table 1b Pol3 ChIP-chip in HeLa from Oler,A.J. et al. Nat Struct Mol Biol 17, 620-628 (2010).
Table S5	Retrieved Alus from Table 1c HeLa ChIP-seq Knowns from Oler,A.J. et al. Nat Struct Mol Biol 17, 620-628 (2010).
Table S6	Retrieved Alus from Table 1g Pol3 Jurkat ChIP-seq from Oler,A.J. et al. Nat Struct Mol Biol 17, 620-628 (2010).
Table S7	Retrieved Alus from Table 1h Pol3 multipe cell types from Oler,A.J. et al. Nat Struct Mol Biol 17, 620-628 (2010).
Table S8	Retrieved Alus from IMR90, Table S7 from Canella,D., et al. Genome Res. 20, 710-721 (2010).
Table S9	Retrieved Alus from HeLa cells, Moqtaderi, Z, et al. Nat Struct Mol Biol, 20, 635-640 (2010).
Table S10	Retrieved Alus from K562 cells, Moqtaderi, Z, et al. Nat Struct Mol Biol, 20, 635-640 (2010).
Table S11	Probes for northern blot analysis
Table S12	Numerical value assigned base on the impact of Alu sequence divergence on retrotransposition potential
Table S13	Numerical value assigned base on the impact of A-tail length on retrotransposition potential
Table S14	Numerical value assigned base on the impact of length of unique sequence on retrotransposition potential
Table S15	Numerical value assigned base on the impact of A-tail disruptions on retrotransposition potential
Table S16	Output of genome-wide analysis of B box-containing Alus with ERP (Competence_score) >= 0.10.
Approach for generation of final Alu dataset:
Steps 1-3 were followed to generated dataset in Table S1.
1. Retrieval of all sequences labeled as Alu from published databases (results Tables S4-S8).
For each of these elements, we analyzed the Alu-related sequence, the 3’ “A-tail”, and the “unique” region, which account for a total of 300 bp or up to the first RNA polymerase III terminator defined as 4 or more thymidine residues of the downstream genomic flanking sequence
2. Duplicates of Alu loci repeatedly identified in more than one cell line, were eliminated so that each locus was represented only once in our data set (results Table S2).
3. Alus not fitting criteria are eliminated (results Table S3)					A TOTAL OF 530,850 Alus in the whole genome fit the criteria
	Selection criteria for elimination:
	a. partial Alu elements , FLAMS and FRAMS: Standard dimeric Alu elements are the ones of interest as they are the elements currently active in the human genome.
	b. Alu elements with internal deletions of >10bp and 5' truncations of > 20 bp: these Alu elements are likely to have altered secondary structures important for the binding of SRP9 and SRP14 which affect retrotransposition efficiency
	c. Contains an internal RNA polymerase terminator : of 4 or more Ts.
Calculation of estimated retrotranspositional potential (ERP):
	Each sequence feature: 1.- % divergence from the consensus, 2.- A tail length*, 3.- A tail disruption*, 4.- length of the unique sequence were assigned a numerical value "R" represent its impact on retrotransposition (columns L, Q, N and S of Table S1).
	The data to determine the numerical values for each feature "R" for retrotransposition are shown in Tables S12-15.
	To determine the estimated retrotransposition potential (ERP) the four "R" values of each sequence feature were multiplied (column T of Table S1).
	An individual Alu with features equivalent to the Alu reference would have an estimated retrotranspositional potential (ERP) score of 1.00.
	*NOTE: that A-tail length and % disruption of an individual Alu locus will vary between different individuals (in other words they are polymorphic).
	DISCLAIMER: The ERP is based on the currently available data on Alu retrotransposition in culture. These parameters may change as new data are generated providing better understanding of Alu retrotransposition requirements.

## Sheet: Table S1
	TABLE S1		FINAL ALU DATA SET
									less than 5% divergence from consensus
									5-10% divergence from consensus
									more than 10% divergence from consensus
														Unique length (# bp between Atail and the Ts)
	ID#								Alu sequence			A-tail length		Unique length			A-tail disruption		ERP (estimated retrotransposition potential)
	name	#chrom hg18 coordinates)	chromStart	chromEnd	strand	Cell line(s)	subfamily	comments	Alu	% divergence clustalW from the consensus of Alu subfamily	R	bp	R	TTTT	non-canonical	R	% disrupt	R	L*N*Q*S	A-tail sequence	unique (region between A-tail and the first 4 or more Ts; sequences after 300 bp length were not included)
1	Moq 1k	chr14	73026773	73027077	-	K562	AluY	? Ts in the Atail work to terminate transcription?	ggccgggcgcggtggctccgcctgtaatcccagcactttgggaggccgaggcgggcggatcacgaggtcaggagatcgagaccatcctggctaacacggtgaaaccccgtctctactaaaaaagaaaaatacaaaaaactagccggacgtggtgctgggcgcctgtagtcccggctactcgggaggctgaggcaggaggatggcgtgaacccgggaggcagagcttgcagtgagccgagatggcgccactgcactccagcctgggcgacagagcgagactccgcctcaaaaaaataaaaataaataataatttaaaaattacaaaaattagccaggtgtggtgacttgcacctgtagtcccagctactcgggaggctgagacaggagaattgcttgaac…	3.21429	0.678064	44	0.896302	213		0.05	27.2727	0.901497	0.0273943	AAAAAAATAAAAATAAATAATAATTTAAAAATTACAAAAATTA	GCCAGGTGTGGTGACTTGCACCTGTAGTCCCAGCTACTCGGGAGGCTGAGACAGGAGAATTGCTTGAACTCGGGAGGTGGAGGTTGCAGTGAGCCGAGATCGTACCATTGCACTCCAGCCTGGGCGACAGAGTGAGACTCTTGTCTCAAAAAACAAGAAGAAGCACAAAATCAAGTTACTAGAGACTCCCCAGGAGAAATGGCTACTTGACTGTTTTTT
2	Oler 38h	chrY	11946880	11947190	-	multiple	AluYa5		aGCCGGGCGCGGTGGCTCACGCCTGTAATCCCAGCACTTTGGGAGGCCGAGGCGGGCGGATCACGAGGTCAGGAGATCGAGACCATCCCGGCTACAATGGTGAAACCCCGTCTCTACTAAAAAAAATACAAAAAAATTAGCCGGGCGTAGTGGCGGGCACCTGTAGTCCCAGCTACTTGGGAGGCTGAGGCAGGAGAATGGCGTGAACCCGGGAGGCGGAGCTTGCAGTGAGCCGAGATTGCGCCACTGCACTCCCACCTGGGCCACTGAGCGAGACTCCGTCTCAAAAAAAAAAAAAAAAAAAAAAAAAAgtgatgtaactcttgtctaggctctgcctacaggggctttgtgacatatctctgcactgatcacccaggtgatgggactttgtctagg…	3.3	0.67113	26	0.468928	300+	37	0.05	0	1	0.0157356	AAAAAAAAAAAAAAAAAAAAAAAAAA	GTGATGTAACTCTTGTCTAGGCTCTGCCTACAGGGGCTTTGTGACATATCTCTGCACTGATCACCCAGGTGATGGGACTTTGTCTAGGCTCTGCCTATGGGGACATTGTGACATATCTCTACACTGATCACCCAGGTAATGTAACTCTTGTGTTGGATCTGCCTATGGGGGCATTGTGACATATCTCTACACTGATCACCCAGGTAATGTAACTCTTGTGTTGGATCTGCCTATGGGGGCATTGTGACATATTTCTGCACTGATCACCTAGGTGATGGGACACTTGTCTAGGCTCTGTGTA
3	Canella37	chr3	59026492	59026806	-	IMR90	AluYb8	perfect only dif an increase in the As mid A	GGCCGGGCGCGGTGGCTCACGCCTGTAATCCCAGCACTTTGGGAGGCCGAGGCGGGTGGATCATGAGGTCAGGAGATCGAGACCATCCTGGATAACAAGGTGAAACCCCGTCTCTACTAAAAATACAAAAAAAAAATTAGCCGGGCGCGGTGGCGGGCGCCTGTAGTCCCAGCTACTCGGGAGGCTGAGGCAGGAGAATGGCGTGAACCCGGGAAGCGGAGCTTGCAGTGAGCCGAGATTGCGCCACTGCAGTCCGCAGTCCGGCCTGGGCGACAGAGCGAGACTCCGTCTCaaaaaaaaaaaaaaaaaaagaacttcacagtctttt	0.3	0.91383	22	0.373956	10		1	4.54545	0.594304	0.203093	AAAAAAAAAAAAAAAAAAAGAA	CTTCACAGTCTTTT
4	Oler 9b	chr10	69194858	69195162	+	HeLa	AluY		GGCCGGGCGCGGTGGCTCACGCTTGTAATCCCAGCACTTTGGGAGGCCGAGGCGGGCGGATCACGAGGTCATGAGATCGAGACCATCCTGGCTAACACGGTGAAACCCCGTCTCTACTAAAAATACAAAAAAATTAGCCGGGCGTGATGGCGGGCGCCTGTAGTCCCAGCTACTCAGGAGGCTGAGGCAGGAGAATGGCGTGAACCCGGGAGGCGGAGCTTGCAGTGAGCCGAGATTGCGCCACTGCACTTCCACCTGGGCCACAGAGCGAGACTCCGTCTCAAAAAAAAAAAAAAAAAAAAAAtgatgttaatgatgtgtgagggccttcccaatgcattgccaaatgcaaaaaggacagatcaaaaaacagcacatcatactatgatcatattttt	3.3	0.67113	22	0.373956	89		0.05	0	1	0.0125487	AAAAAAAAAAAAAAAAAAAAAA	TGATGTTAATGATGTGTGAGGGCCTTCCCAATGCATTGCCAAATGCAAAAAGGACAGATCAAAAAACAGCACATCATACTATGATCATATTTTT
5	Moq 103k	chr12	47397194	47397502	+	K562	AluSg		ggccgggcgcggtggttcacgcctgtaatcccagcactttgggagcccgaagcgggcggatcacgaggtcaggagttcgagaccagcctggccaatatggtgaaacccccgtctctactaaaaatacaaaattagccggcgtggtgtcgcgcgcctgtagtcccagctactcgggaagctgaggcaggagaatcgcttgaacccgggaggcggagatcgcagtgagccgagatcacgccactgcaccccagcctccagcctgggtgagaaagcgagactccgtctcaaaaaaataaaataagtaaaaaTGTGGCAGATGAACTTGAAAGAGAAAGTAGGTGAGGCTGTCAGAAACTGAAAAACAGAATCAAATGGTGGGGCTCTTT	4.67626	0.559791	22	0.373956	73	73	0.05	18.1818	0.594304	0.00622049	AAAAAAATAAAATAAGTAAAAA	TGTGGCAGATGAACTTGAAAGAGAAAGTAGGTGAGGCTGTCAGAAACTGAAAAACAGAATCAAATGGTGGGGCTCTTT
6	Canella22	chr6	54553434	54553735	-	IMR90	AluYa5		GGCCGGGCGTGGTGGCTCACGCCTGTAATCCCAGCACTTTGGGAGGCCGAGGCAGGCGGATCACGAGGTAAGGAGATCGAGACCATCCCGGCTAAAACGGTGAAACCCCGTCTCTACTAAAAATACAAAAAAAATTAGCTGGGCGTAGTGGCGGGCACCTGTAGTCCCAGCTACTTGGGAGGCTGAGGCAGGAGAATGGCGTGAACCTGGGAGGCGGAGCTTGCAGTGAGCCGAGATCCTGCCACTGCACTCCAGCCTGGGCGACAGAGCGAGACTCCGTCTCaaaaaaaaaaaaaaaaaagattggaaaaacatattctaagtacacatatttgatgaaagacttgtttcctgcatataaaggatatttt	2.5	0.73585	18	0.278984	66	19	0.05	0	1	0.0102645	AAAAAAAAAAAAAAAAAA	GATTGGAAAAACATATTCTAAGTACACATATTTGATGAAAGACTTGTTTCCTGCATATAAAGGATATTTT
7	Moq 4h	chr6	27549127	27549432	+	HeLa	AluSg	low	gaccgagcgcagtggctcacgtctgtaatctgagcactttgggaggccgaggtgggtggatcactaggtcaggagttcgagactcagcctggccaatatggtgacaccccgtctctactaaaaatacaaaaattagccgggcgtggtggcgcgcgcctgtagctactcaggaggcagaggcagaagaatcgcttgaacccgggaggaagaggttgcagtcagccgagatcgcgccactgcactccagcctgggcggcagagcgagactccgtctcaaaaaaacaaaacaacaaaaaaaaaaaaaaGAAAGAAAGAAAAGAAAAAAAAGAAATACACGTCTACACACAGTTTTAAAACGCaaacaatcgttacctttattacatgttctaccttctattt…	6.56934	0.40664	60	1	17		0.37	16.6667	0.133399	0.0200708	AAAAAAACAAAACAACAAAAAAAAAAAAAAGAAAGAAAGAAAAGAAAAAAAAGAAATACA	CGTCTACACACAGTTTT
8	Moq 138h	chr19	13089363	13089667	-	HeLa	AluSx		agctgggcgcggtgtctcacgcctgtaatcccagcactttgggagaccgaggtgggtggatcgcctgaggtcaggagttcgaaaccagcctggccaatatggtgaaactctgtctctactaaaaatacaaaaattagccgggcgtgatggcatgcgcttgtaatcccagctactcgggagactgaggcagaagaatcgcttgcacccgggaggcggtggttgcagtgagccgagatcatgccactgcactccagcctgggcgagactccgtctcaaaaaaaaaaaaaaaagaaagaaagaaagaaaaggaggcacagagaaatgaagaaagctggtcaagatcatcacacagcaaggaagtgatggtaggtgccaggatttaaacacaggcTCAAAAGC…	8.01527	0.289665	56	1	91		0.05	8.01527	0.0190989	0.000276614	AAAAAAAAAAAAAAAAGAAAGAAAGAAAGAAAAGGAGGCACAGAGAAATGAAGAAA	GCTGGTCAAGATCATCACACAGCAAGGAAGTGATGGTAGGTGCCAGGATTTAAACACAGGCTCAAAAGCGACAATAAGACCTAAGACTTTT
9	Moq 5h	chr3	151545269	151545579	-	HeLa	AluSq	low	ggccaagtgcggtggctcacgcctgtaatcccaacactttaggagaccgaggcgggcggatcacccgaggtcaggagttcgagaccagcctgaccaccatggtgaaaccccgtctctactaaaaatacaaaattagccgggcatggtggcgcatatctgtaatcccagctactcgggaggctgagacaggagaatcgcttggacccgggagttggaggttgcagtcagccgagactgcgccattgtactccagcctgggcaacaagagcgaaactctgtctcaaaaaacaacaacaaaaaaaaacaaaaaCAAAAACAACAACAACAAAAAACACACCTTATTTTATCCTGAGATGGAGAAAAATCAGCCTCTGGGAGGGGCTAAATTATCAAAGGCAA…	7.55396	0.326985	54	1	9		1	20.3704	0.131559	0.0430177	AAAAAACAACAACAAAAAAAAACAAAAAGAAAAACAACAAGAACAAAAAACACA	CCTTATTTT
10	Moq 7h	chr5	176366666	176366977	+	HeLa	AluSx		gccgggtgcgatggctcacgcctgtaatcccagcgctttgggaggcagaggcgggcggattacctgaggtcgggagttcgagaccagcctggtcaacatagagaaaccccttctgtactaaaatacaaaaattagccaggcgtggtggcgcgtgcgtgtaataacagctactcaggagcctgaggcaggagaatcgcttgaatccgggaggcggaggatgcagtgagcccaggtcactgccactgcactccagcctgggcaacagagcgagactccgtctcaaaaaaaaaaaaaaaaaaaaagggaaagaaagaaaagaaaaatacagacactcctacaggtgtgcacaagacatgttcaaggaggccagcttcctggcggaaaatgtgaacagcagaa…	8.57143	0.244671	50	1	380+		0.05	20	0.051414	0.000628977	AAAAAAAAAAAAAAAAAAAAAGGGAAAGAAAGAAAAGAAAAATACAGACA	CTCCTACAGGTGTGCACAAGACATGTTCAAGGAGGCCAGCTTCCTGGCGGAAAATGTGAACAGCAGAAATGTCCAATAAGTCTCGCATAAATAAAACACCAAATGTCCCTACAGTGATATACTACAACAAATAAAACAAAGGAATCCTATATGTGTCAACATTTGCTAGGTCACAACTACTTAAGTTATTGAAATAGCGACATGCCAACAAATATGTACACTGTGAAATGATTTATATAAATTTAAAAATAGGTAAATTAGAACAGTATATACTGTTTACAGAAAATCTATGTGTGTAAAAGTATATAAGATGAACTAGATGGATACCATGGTAATGGTAAAGGGGTGAAAGAAGGAGTAGCGGAAAATGTGGGGAGAAG
11	Oler 19b	chr9	33066864	33067169	+	multiple	AluSp	another full Alu after the Atail	aGCCGGGTGCGGTGGCTCACGCTTGTAATCCCAACACTTTGGAAGGCCGAGGCGGGCGATCACCTGAGGTCGTGAGTTCGAGACCAGCCTGACCAACATGGAGAAACCCCCGTCTCTACTAAAAATACAAAATTAGCCGGGCGTAGTGGCGCATGCCTGTAATCCCTACTCGGGAGCCTGAGGCAGGAGAATCGCTTGAACCCAGGAGGCGGAGGTTGCGGTGAGCCGAGATCGCGCCATTGCACCCCAGCATGGAAAACAAGAGCGCAACTCCGTCTCAAAAAAAAAAAAAAAAAAAAAAGAAAGATAGAAAAGAAAAAGAAAAAAAgcaccgggcgccatacagctcacaaatgtactgaaaaagaaaagcgctggggcggagcgcggtggctcgcg…	5.2	0.51742	49	1	416		0.05	12.2449	0.200378	0.00518398	AAAAAAAAAAAAAAAAAAAAAAGAAAGATAGAAAAGAAAAAGAAAAAAA	GCACCGGGCGCCATACAGCTCACAAATGTACTGAAAAAGAAAAGCGCTGGGGCGGAGCGCGGTGGCTCGCGCCTGTACTCCCAGCGCGCGAGTTCGAGACCAGCCTGGGCAACATGGTGAAGCCCCGTCTCTACTAAAAATACAAAAAATTAGCCGGGCGTGGTGGCGGGGGCGCCTGTAATCTCAGCTACTCGGGAGTCTGTGGCAGGAGAATCGTTTCACCTCTGGAGGTGGATGCGGTGAGCCGAGATCACACCATTGCACTCCAGCCTGGGCAAGGAGAGCAAAATTCCGTCTCAAAAGAAGAAAAGAAAAGTAGTGGTGATAAGATTGTAGTAAGAAAAGCAAAGAAAAGAAAGAAGAAAAGAAAGAAAAGAAAAGAAAGAAAAGAAAGAGCAC…
12	Moq 8k	chr7	6454354	6454663	-	K562	AluSx		ggccgggcgcagtggttcacgcctgtaatcctagcactttgagaggcccaggcgggcggatcacttgaggtcaggggttcgagaccagcctggccaacatggtgaaacttcgtctctactaaaaatacaaaaattagccgtggtggcgcgctcctgtaatcacagctacaccggagcctgagacaggtgaatcgcttgagcccgggaggcggaggatgcagtgagccgagatcacacccactgcactccagcctgggaacagagcgagactccgtcaccaaaaaaaaaaaaaaaaaaaaaaaaaaaaaaaaaaaaaaaaggaaaAGGAAATATCACCAGAACGGATATCACTGCACTCTTCACGAAAAAGAAAAAGAAAATACCAGAACGGATTTCACC…	7.63636	0.320318	49	1	384+		0.05	8.16327	0.428379	0.00686089	ACCAAAAAAAAAAAAAAAAAAAAAAAAAAAAAAAAAAAAAAAAGGAAAA	GGAAATATCACCAGAACGGATATCACTGCACTCTTCACGAAAAAGAAAAAGAAAATACCAGAACGGATTTCACCGACCGGCAGACCTGCAATCGACTCAGCCAGCGCCTTCCGGATCAGCGTTTCTGCGCAGGCGCAGACAGCTCCGGCGGAAGAGGCGGTGTAGGGCTCAGTGCGCTTGCGCCGATCTCGGCCTCAGCGTGAGCATGCGCAGGTCCCCGCCCTCGCTGCGTTTGCGCTTGAGCGCCGATAATTTGGTGGCGGCGTCCGGAGGGTGCTGGTTTGTTCTCGGTGAACGGCGCGCGGGGTCTCTCCTGAGTGCGAGCTACGGGACCTTCGCCATGCCGGGGATGGTACTCTTCGGCCGGCGCTGGGCCATCGCCAG
13	Moq 10h	chr1	203411946	203412257	+	HeLa	AluSp		ggctgggtgcagtgattcacgcctgtaatcccagcatttagggaggccgagacaggcagatcacctgaggttgggagttcaagaccagcctgatcaacatggagaaaccccatctctgctgaaaacacaaaattagccggggtggtggcgtatgcctgtaattccagctactcgggaggctgaggcaggagaattgcttgagcccaggaggcggaggttgcggtgagccgagatcatgccatagcactccagcctgggcaacaagagtgaaactccctcttaaaaaaaaaaaaaaaaaaaaaaaaaaaaaaaaaGAAATGCAATAGAAAGGAGCTTGCTACTCTACAAACACCAGAATATACTTCTTTGGTTTTGTTTTGGGTATAAAGTGTAAAATGA…	9.96441	0.131979	48	0.991274	45		0.2	12.5	0.366412	0.00958735	AAAAAAAAAAAAAAAAAAAAAAAAAAAAAAAAAGAAATGCAATAGAAA	GGAGCTTGCTACTCTACAAACACCAGAATATACTTCTTTGGTTTT
14	Moq 11h	chr6	26675795	26676110	-	HeLa	AluSx	good score for ChIP-seq of Pol III and TFIIIC in HeLa and TFIIIC in K562, but low RNA-seq reads (3 reads) and none in K562.	ggcccggcgcggtgacttacctctgtaatcccaggacttcagcaggccgagacggggagatcacctgaggtcaggagttcgagaccaacctggccaaaatggtgacacccctgtctctgttaaaactacaagaatcagccgggcgtggtggtggtgggcgcctgtaatcccagctactcgggaggccgaggcaggagaatcactgcaacctaggaggcagaggttgcagtgagcagatatgttgccaccgcactccagccactccacagagcaagactccgtctcaaaaaaaaaaaaaaaaaaaaaaaaaagaaaagagaaaaaaaaaTCTGTTTCATTCTTTTT	7.8	0.30708	43	0.872559	12	2	1	6.97674	0.381056	0.102102	AAAAAAAAAAAAAAAAAAAAAAAAAAGAAAAGAGAAAAAAAAA	TCTGTTTCATTCTTTTT
15	Canella1	chr13	98857606	98857913	-	IMR90	AluSq		GGCCGGGCGCGGTGGCTCACGCCTGTAATCCCCGCACTTTGGGAGGCCAAGGTGGGCGGATCACCTGAGGTCAGGAGTTCGAGAGCAGCCTGGCCAACATGGTGAAACCCCATCTCTACTGAAGTACAAAAATTAGCCAGGTGTGATGGTGGGCACCTGTAATCCCAGCTACTCAGGAGGCTGAGGCAGCAGAATCACTTGAACTCGGGAGGCAGAGGATGCAGTAAGCCGAGATCGCACCACTGCACTCCAGCCTGGGCGACAAGAGCAAGACTCCGTCTCAAAACGAAAGAAAGAAAGAAAGAAATACAAAATTAGAGACAgggtctttgaagggacagtgtaaggatggagccctgaagtttggacttcagtatcctgacaaacacagctctaata…	9.2	0.19382	41	0.825073	128	3	0.05	31.7073	0.0453373	0.000362507	AAAACGAAAGAAAGAAAGAAAGAAATACAAAATTAGAGACA	GGGTCTTTGAAGGGACAGTGTAAGGATGGAGCCCTGAAGTTTGGACTTCAGTATCCTGACAAACACAGCTCTAATATCTCTTAGTAAATGGTAGTGGAGTTCCTTCGCCCCTAAAGGGGTGTGGGGTGTTTTTTT
16	Canella28	chr12	37448586	37448878	-	IMR90	AluY	5' truncated	CAAGCCTGTAATCCCAGCTCTTCGGGAGGCTGAGGCAGGCGGATCACGAGGTCAGGAGATAGAGACCATCATGGCTAACACGGTGAAACCCCGTCTCTGCTAAAAAAAAAAAATACAAAAAAATTAGCCGGGCGTGGCAGCGTGTGCCTGTAGTCCCAGCTACTCAGGATGCTGAGGCAGGAGAATGGGGAGAACCCAGGAGATGGAGCTTGCAGTGAGCCGAGATCATGCCACTGCACTCCAGCCTGGTGACAGAGCAAGACTCCGTCTCaaacagaaacaaaaacaaaaacaacacacatacacacaaaaccccacaaaactatttattttgatttt	9.4	0.17764	41	0.825073	17		0.37	29.2683	0.139841	0.00758348	AAACAGAAACAAAAACAAAAACAACACACATACACACAAAA	CCCCACAAAACTATTTATTTT
17	Moq 152h	chr9	123122461	123122773	+	HeLa	AluSq		ggcccagcacagtggctcacgcctgtaatcccagcactttgggtggccgaggcgggtggatcacctgaggtcaggagttcgagaccagcctggccaacatggtgaaaccccgtctctactaaaaatacaaaacttagctggccatggtggcaggcacctgtaatcccagctactcgggaggctgagacagaaaaattgattgaacccgggaggcagatgttgcagtgagccgagattgcgtcattgcattctagcctgggcaacaagagtgaaacctcgtctcaaaaaacaaaaaaaaaaaaaagaaaaaaaGAAAGAATCCAGGCAGCTCAGTAACAATAGAGGTAATGGTGATATTAGTAAGATAATAATAATAATTATGACaataagagcagctgc…	9.18728	0.194849	40	0.80133	185		0.05	9.18728	0.142425	0.0011119	AAAAAACAAAAAAAAAAAAAAGAAAAAAAGAAAGAATCCA	GGCAGCTCAGTAACAATAGAGGTAATGGTGATATTAGTAAGATAATAATAATAATTATGACaataagagcagctgccacctacagagcagtccctttgtgccgggccctgtgctagactttcacgagtaatctcgtttgagcctcacagtactttgaggtaggtactatgattatccccattttt
18	Moq 13h	chr12	97434707	97435019	-	HeLa	AluSp		ggccgggcccggtggctcacgcctgttatcccagcactttgtgaggccgaggcgggaggaccacctgaggtcaggagttcgagaccagcctgaccaacttggagaaaccccgtctctactaaaaaatacacaaatcagccgggcgtggcggcgcatgcctgtaatcccagctactcgggaggctgaggcaggagaatcgcttgaacccgggaggtggaggttgcggtgagccgagatctcgccattgcactccagcctgggcaacaagtgcgacactccatctaaaaaaataaataaataaaaactaaaaaaTTATAATAGGCGCCTAAAAATATAGTTTAAAATGCTCCTTTTAATTCGGCATGAACCTGTTCCGCCAAAAGATGGCCTGTTGCTGGG…	5.31915	0.507781	37	0.730101	34		0.37	24.3243	1	0.137171	AAAAAAATAAATAAATAAAAACTAAAAAATTATAATA	GGCGCCTAAAAATATAGTTTAAAATGCTCCTTTT
19	Moq 14k	chr6	27769245	27769553	-	K562	AluSg		ggccgggcgcggtggctcacgcctgtaatcccaacactttgggaggccgagacgggcggatcacaaggtcaggagttcgaaaccaacctggccaacatagtaaaacctcgtctgtactaaaaatacaaaaaactagttgggcgtggtggcgggcgcctgtaatcctagctactcgggagactgaggcaggagaatcgcttgaaccttggaggcggaggttgcagcgagccgagatgacaccactgcacaccagcccgcgcgacagtgcaagactcctctcaaaaaaaaaaaaaaaaaaaaaaaaaaaaGAAGAAGAAggcctggcgcggtggctcacgcctgtaatcccagcactttgggaggccgaggtgggcggatcacctgaggttgggagtttga…	9.319	0.184193	37	0.730101	348+		0.05	8.10811	0.347817	0.00233871	AAAAAAAAAAAAAAAAAAAAAAAAAAAAGAAGAAGAA	GGCCTGGCGCGGTGGCTCACGCCTGTAATCCCAGCACTTTGGGAGGCCGAGGTGGGCGGATCACCTGAGGTTGGGAGTTTGAGACCAGCCTGACCAAAATGGAGAAACCTTGTTTCTACTAAAAATAAAAAGAATTAGCCGGATGTGGTGGTGCATGCCTGCAATCCCAGCTACTAGGGAGGCTGAGGCAGGAGAATCGCTTAAACCCAGGAGGCGGAGGTTGTGATTAGCCGAGATAGCGCCATTGCACTCCAGCCTGGGCAACAACAGCGAAACTGCGCCTCAAAAAAAAAAAAAAAAGAAAGAAAACAAGATGAAAGAAAAGAAATACCAACTCGTGGCAATTTT
20	Moq 112h	chr1	28434431	28434737	-	HeLa	AluSx		ggctgggcgcggtggctcacgcctgtaatcccaacactttgggaggccgaagtgggtggatcacctgaggtccggagttcgagaccagcctggccaacatggggaaaccccgtctctactaaaaatacaaaaatcagccgggtgcggtggcacgcgactgtaatcgcagctactcaggaggctgagacaggagaattggcttgaacccgggaggcggaggttgcagtgagccgagattgcgcaactgcactccagcctggtgacaaagcgagactccgtctcaaaacaaaaaaaaaaaaaagaaaaCccaaattataacttgaccacctcaggcacagtttcctaggacctcttgaggctgtgtttccccaagctatggtcactcatcttggctcagaa…	7.11744	0.362299	36	0.706358	91		0.05	7.11744	0.186173	0.0023822	AAAACAAAAAAAAAAAAAAGAAAACCCAAATTATAA	CTTGACCACCTCAGGCACAGTTTCCTAGGACCTCTTGAGGCTGTGTTTCCCCAAGCTATGGTCACTCATCTTGGCTCAGAATAAACCTTTT
21	Canella20	chr3	184657673	184657960	-	IMR90	AluY	6bp insertion little before mid A	GGCTGGGCGCGGTGGCTCATGCCTGTAATCCCAGCACTTTGGGAGGCTGAGGCGGATGGATCACGAGGTCAGGAGATCGAGACCATCCTGGCTAACACGGTCTTTACTAAATCCCGTCTTTACTAAAAATACAAAAATTAGCCGGGCATGGTGGTGGGCGCCTGTAGTCCCCGCTACTTGGGAGGCTGAGGCAGAAGAATCGCTTGAACCCGGGAGGCAGAGGTTGCAGTGAGCCGAGATCACGCCACTGCACTCCAGCCTGGGCGACAGAGCGAGACTCCGTCTCAAAAAAAAAAGAAAAGAAAAGAAAAGAAAAAAtcagtggttgccaggggttgcggggagggatgaatcagtagagcagaggatttt	6.8	0.38798	35	0.682615	47		0.05	17.1429	0.127471	0.00168798	AAAAAAAAAAGAAAAGAAAAGAAAAGAAAAAATCA	GTGGTTGCCAGGGGTTGCGGGGAGGGATGAATCAGTAGAGCAGAGGATTTT
22	Moq 15h	chr19	13631758	13632068	-	HeLa	AluSx		ccgggcgtggtagctcacgcctgtaatcccagcactttgggaggctgaggcgagcggatcatctgaggtcaggagttcgagaccagcctggccagtatggtgaaaccccatctctactaaaaatacaaaaatcagctgggcatggtggtggggcgcctgtagtcccagctactcaggaggctgaggcaggagaattgctcgaactcgggaggtggaggttgcagtgagctgagatcgcgccactgcactccagcttggcgacagagcgagactccatctcaaaaagaaaaaaaaagaaacaaacaaacaacaaactgaaacaactcatttatttttgcgaaactgaaattctgtccccattaaacactcctgatgcatccctcccttattcccagcccc…	7.8853	0.300179	34	0.658872	22		0.37	17.6471	0.154051	0.0112732	AAAAAGAAAAAAAAAGAAACAAACAAACAACAAA	CTGAAACAACTCATTTATTTTT
23	Moq 12k	chr13	75189218	75189534	+	K562	AluY		ggccgggcgcggtggctcacgcctgtaatccctgcactttgggagtccgaggcgggcggatcatgaggtcaggagatcgagaccatcctggctaacatggcgaaaccccgtctctattaaaaatacaaaaaattagccgggtgtggtggcgggcgcctgtagtcccagctactcgggaggctgaggcaggagaatggcgtgaacctgggaggcggagcttgcagtgagtggagatggtaccactgcactccagcctgggcaacagagtgagactccgtctcaaaaaaaaaaaaaaaaaaacacacaaacaaaaaaaCACAACTCTTCTCTCACTGTCACCAGGTCTTCTTTTTCCTTTCTTGTATCTTGGAAAGACAGGAGCAAGATATTCACCCCTAT…	5.33808	0.506249	34	0.658872	32		0.37	15	0.154051	0.0190121	AAAAAGAAAAAAAAAGAAACAAACAAACAACAAA	CTCTTCTCTCACTGTCACCAGGTCTTCTTTTT
24	Oler 8b	chr1	202743968	202744277	+	multiple	AluSg		GACGGGGCGCGGTGGCTCACGCCTGTAATGCCAGCACTTTGGGAGGCCCAGGAGGGCGGATCACGAGGTCAGGAGTTCGAGACCAACCTGATCGACATGGTGAAACCCCGTCTCTACTAAAAAATACAAAAAAGTTAGCCGGGCGTGGTGGCACACTCCTGTAATCCCATCTACTCAGGAGGCTGAGTCAGGAGAATCGCTTGAAGCTGGGAGGCGGAGGTTGCAGTGAGCCGAGATAACACCACTGCACTCCAGCCTGGGCGACAGGGAGAGACTCTGTCTCAAAAAAAAAAAAAAAAAAAAAAAAGAAGAATCAggggtgtacaaaaagatctgactacaggagagatcgtcacggcatttt	8.7	0.23427	33	0.635129	44		0.2	12.1212	0.334888	0.00996572	AAAAAAAAAAAAAAAAAAAAAAAAGAAGAATCA	GGGGTGTACAAAAAGATCTGACTACAGGAGAGATCGTCACGGCATTTT
25	Oler 10c	chr6	30983263	30983575	-	HeLa	AluSq		GGCCGGGCGCGGTGACTCACGCCTGTAATCCTAGCACTTTGGGAGGCCGAGGCGGCGAATCACCCGAGGTCAGGAGTTCGAGACCATCCTGGCCAACATGGTGAAACCCCCGTCTTTACTAAAAATACAAAAATTAGCCGGGCGTGGTGGTGGGCACCTGTAATCCCAGCTACTCTGGAGGCTGAGGCAGGTGAATCGCTTGAACCCTGGAGGCGGAGTTGCAGTGAGCCAGGACCATGCCATTACACGCCAGCCTGGGCGACAAGAGTGAAACTCCGTCTCAAAAAAAAAGAAAAGGAAAGAAAAGAAAGAAAgcgtacacactctgggcggtttccacgagttaacgattaacacgatccagtgcaccttacttgaccctaagtactcagtaaatct…	8.4	0.25854	32	0.611386	143	19	0.05	18.75	0.0488891	0.00038639	AAAAAAAAAGAAAAGGAAAGAAAAGAAAGAAA	GCGTACACACTCTGGGCGGTTTCCACGAGTTAACGATTAACACGATCCAGTGCACCTTACTTGACCCTAAGTACTCAGTAAATCTTAATTTCTGCCTCCACCACTCCTCAAACCGTTTACTTAGAAGACCCAGATAAATACAGTTTTT
26	Moq 18k	chr15	63384924	63385235	+	K562	AluSq		gccgggcgtgatggctcacccctgtaatcccagcactttaggaggccaaggcaggcggatcacctgaggtcaggagttcgagaccagcctgcccaagatggcaaaaccccgtctttactaaaaatataaaaaattagccgggcgtggtggtgcctataatcccagctactcgggaggctgaggcagaagaatcgcttgaacctgggaggcagaggttgcaatgagctgagatcgtgccactgcactccagcccgggcaacaagagtgaagctccatctcaaaaaaaaaaaaaaaaagtaaaaaaaaagaaatgctcagaagttaatctttgtccatctggtagttatgaaattgtaacttttagtggttttTAAATGTTACTTTAGtttttgagacagg…	8.99281	0.210582	32	0.611386	51		0.05	9.375	0.395624	0.00254677	AAAAAAAAAAAAAAAAAGTAAAAAAAAAGAAA	TGCTCAGAAGTTAATCTTTGTCCATCTGGTAGTTATGAAATTGTAACTTTT
27	Moq 144h	chr20	3088711	3089037	+	HeLa	AluSx		cccggcgcggtggctcacgcctgtaatcccagtactttgggaggccaaggcgggcggatcacctgagttcaggagttcgagaccagcctggctaacgtggtgaaacccccgtctctactaaaaatacaaaaattagccgggcgtggtggcgcacgcctataatccagctattcaggaagcggaagcaggagagtcgcttgaacccgggaggcggaggttgcagtgagccgatatctcgccactgtactccagtctgggcacccctgtactccagctctgggacacagagcgagactccatctaaaaaaaaaaaaaaaaaaaaaaaaGTAAGTAGCTTAGACACATGTTCAAATCTGAGGACCACCACTCAGGGTTTT	7.19424	0.356086	31	0.587643	44		0.2	7.19424	0.446606	0.0186906	AAAAAAAAAAAAAAAAAAAAAAAAGTAAGTA	GCTTAGACACATGTTCAAATCTGAGGACCACCACTCAGGGTTTT
28	Moq 151h	chr9	97229321	97229615	+	HeLa	AluSx		gcgcagtggctcagcctgtaatcccagcactttcggaggccgaggcgggcggatcacttgaggtcaggagttcgagaccagcctggccaacatggtgaaaccccgtctctactaaaaatacaaaaattagccaggcatggtggcgcacgcctgtaatccgaactaccagggaggctgaggcaggagaatggcttgaacctgggaggcggaggttacagtgagcccagattgcaccattgcactccagcctgggtgacagtgaaattccctctcaaaaaacaaacaaacaaaaaaTACATGCAAAGTATAAATCCCACAAAACAGTCATATCAgaactggaggtcattatgttaagtgaaaaaggccaggcacagaaagacaaacatcgcatgttctcat…	8.05861	0.286159	31	0.587643	100		0.05	8.05861	0.197057	0.00165685	AAAAAACAAACAAACAAAAAATACATGCAAA	GTATAAATCCCACAAAACAGTCATATCAgaactggaggtcattatgttaagtgaaaaaggccaggcacagaaagacaaacatcgcatgttctcatttatt
29	Moq 130h	chr17	39133268	39133565	-	HeLa	AluSc		ggccgggagcggtgactcatgcctgtaatcccagcactttgggaggctgaggcgggcagatcacgaggtcaagagatcgagaccatcctggccaacatgttgaaaccctgtctctactaaaagtacaaaaacaagctgggtgtggtggcacccgcctgtagtcccagctactcaggaggccgaagcaggggaatcgcttgaacccgggtggcagaggttgcagtgagccgagatcacactattgcactccagcctggtgacagagcaaactccgtcaaaaaaaaaaaaaaaaaagaatgactaatatcagaaaatgtaataacacaatactaatataaaatccatgttcaaatctcaccaattatccaatacaatccttttt	9.05797	0.20531	30	0.5639	76		0.05	9.05797	0.249222	0.00144267	AAAAAAAAAAAAAAAAAAGAATGACTAATA	TCAGAAAATGTAATAACACAATACTAATATAAAATCCATGTTCAAATCTCACCAATTATCCAATACAATCCTTTTT
30	Canella31	chr16	3141121	3141447	-	IMR90	AluSp	15bp insertion	cGCCGGGCGCGGTGGCTCACGCCTGTAAGCCCAGCACTTTGGGAGACCGAGGCTGGACGATCACCTGAGGTCGGGAGTTCGAGACCAGCCTGGCCAACATGGAGAACCCACCCCCGCCCACCCCCCCACCCTACTAAAAATACAAAAATTAGCCGGGCCTGGTGGCGCATGCCTGTAATCCCAGCTACTCGGAAGGCTGAGGCAGGAGAATCGTTTGAACCCGGGAGGCGGAGGTTGCAGTGAGCGGAGATCAAGACATTGCACTCCAGCCTAGGCAACAAGAGCGAAACTCCGTCTCAAAAAAAAAACAAAAACAAAAACAAAAAActacaggtgtcctttgatcccttggggcaactcctcacagcaagcaatcccagccccgcgtctgtcacggtt…	7.4	0.33944	29	0.540157	300+	11	0.05	7.69231	0.665025	0.00609664	AAAAAAAAAACAAAAACAAAAACAAAAAA	CTACAGGTGTCCTTTGATCCCTTGGGGCAACTCCTCACAGCAAGCAATCCCAGCCCCGCGTCTGTCACGGTTTCCATCACCTGAACGTTAATTTGTGAAGTCAATCCCCTACCAGATCCCAGGACCTGCGTTCTCTGGCTTCAAGCTCCGCAGTCCGCCAGGGCCCTGCCGGCGTTCTCTAAGTCGCCCTCGCTGCTATTCTGGCCCTGGGTCCTTAGCTTCGCGACTGGAGGCGCAGGGCGAGGTCCCAGTGTTCCTACGGGGGTGAGGGGAGAGCGACCGGCGCACTCAGTTCGAGTGT
31	Moq 116h	chr1	230970310	230970631	+	HeLa	AluSx		ggctgggtgtggtagctcacgcctgtaatctcagcactttgggaggcccaggcagacagatcacctgaggccaggagttcgagaccagccgggccaacatggctaaaccccatctctactgaaaatacaaaaattagccgggcaaagtggtgggcatctgtaatcccagtagtccctgtaatctcaggaggctgaggcaggagaatcacttgaacccgggaggcggaggttgcagtgagctgagatcgcaccactgcactccagcctgggcgacagagggagactccgtttcaaacaaacaaacaaacaaacaaacaaacaCCCTCTAGTCTAGCAGAAGCCCATAATATGTTATTAGTTCTTCAACTCCATCAGTGCTTGGATCCACATATCTTCCAG…	8.27338	0.268783	29	0.540157	256		0.05	8.27338	0.148387	0.00107718	AAACAAACAAACAAACAAACAAACAAACA	CCCTCTAGTCTAGCAGAAGCCCATAATATGTTATTAGTTCTTCAACTCCATCAGTGCTTGGATCCACATATCTTCCAGGATCCTTCCCTCTTGAGTTTGATTCTGGCTGAACTTTCTCAACAAAAGAAGCCACGGAAAAAGAGGCAATGTTTCAATAACTGCCATTTGTTAAGCAAACTTTGTTCCCAGTTGTAATTATTCTGCTTCAAAATAGCATAACAGCACAGGGTGAGAAAGTCATCCACAAAATTGTTTT
32	Moq 141h	chr19	53551962	53552190	-	HeLa	AluSg/x	landed in middle of other Alu	accagcctgaccaacatgatgaatccccgtctctactaaaaatacaaaaattagccaggtgtggtggcatgtgcctgtcatcccagctactcaggaggctgaggcaggagaatcgcttgaacccaggtggcggagcttgcagtgaaccgagatcgcgccactgcactccagcctgggtgacagagtgagactccatctcaaaaaaaaaaaaaaaaaaaaaaaaaaaaaggccaggtgctgtggctcacgcctgtaatcccagcactttgggaggccgaggcgggcggatcacctgaggtcaggagttcgagaccagcctcaacatggagaaaccccgtctctactaaaaatacaaaattagctgggtgtgatggtgcatgcctgtaatcccagctactc…	8.54271	0.246994	29	0.540157	300+		0.05	8.54271	1	0.00667079	AAAAAAAAAAAAAAAAAAAAAAAAAAAAA	GGCCAGGTGCTGTGGCTCACGCCTGTAATCCCAGCACTTTGGGAGGCCGAGGCGGGCGGATCACCTGAGGTCAGGAGTTCGAGACCAGCCTCAACATGGAGAAACCCCGTCTCTACTAAAAATACAAAATTAGCTGGGTGTGATGGTGCATGCCTGTAATCCCAGCTACTCGGGAGGCTGAGGCAGGAGAATTGCTTGAACCTGGGAGGAGGAGGTTGCAGTGAGCCAAGATCGCACCATTGCACTGCAGCCTGGGCAATAAGAGTGAAACTCCATCTCAAAAAAAAAAAAAAAAAATTA
33	Oler 20h	chr17	42568225	42568535	+	multiple	AluY		GGCCGGGTATGGTGGCTCATGCCTGTAATCCCAGCACTGGGAGGCCAAAGTGGGTGGATCATGAGGTCAGGAGATTGAGACCATCCTGGCTAACATGGTGAAATCCCGTCTCTACTAAAAATACAAAAAAAATTAGCCGGGCATGGTGGCAGGCACCTGTAGTCCCAGCTACTCGGGAGGCTGAGGCAGGAGAATGGCGTGAACCTGGGAGGCGGAGCATACAGTGAGCCAAGATGGCGCCACTGCACTCCAACCTGGGTGACAGAGCGAGACTCTGCCTCAAAAAACAAACAAACAAACAAAAAAAAAActgagttcttaaaatattacagagaacatagctatcggaagagacagcagcattggcaagttgattgttacattggtcagcaaaagcta…	9.4	0.17764	29	0.540157	102	5	0.05	13.7931	0.658895	0.00316117	AAAAAACAAACAAACAAACAAAAAAAAAA	CTGAGTTCTTAAAATATTACAGAGAACATAGCTATCGGAAGAGACAGCAGCATTGGCAAGTTGATTGTTACATTGGTCAGCAAAAGCTAGCACTATTTTTTT
34	Moq 127h	chr16	73576873	73577157	+	HeLa	AluSq		gggcgggtgcggtgactcacgcctgtaatcctagcgctttgggaggccgaagtcaggagttcgagaccagcctaaacaacatagtgaaaccccgtctctactaaaaatacaaaaattagccgggtggcgggcgcctgtaatcccagctacttgggaggctggggcaggagaatcgcttgaacccgggaggcggagattgcagtgagccgagatcacgccattatactccagcctgggtgacaagagcgagactccgtctcggaaaaaaaaagaaaaaagaaaaaTCAAAGCTCGTGCAAACCGAAGATACCTCTTCTCCTGATGCCTATCCCATCGAGATATTTAAAAGTCTGAATGTGCAATTTATTGTTTCATACAATACAGCAGCGCCTCCCGTAA…	7.69231	0.315792	27	0.492671	149		0.05	7.69231	0.173683	0.00135109	AAAAAAAAAGAAAAAAGAAAAATCAAA	GCTCGTGCAAACCGAAGATACCTCTTCTCCTGATGCCTATCCCATCGAGATATTTAAAAGTCTGAATGTGCAATTTATTGTTTCATACAATACAGCAGCGCCTCCCGTAACAATGAAGGTAGACTTAAATGTGAGAATCCAGCTGTTTt
35	Moq 21h	chr11	67796708	67797015	+	Hela	AluSx		ggccaggcgcggtggctcttgcctgtaatcctagcactttgggaggccgagacgggcggattatctgagctcaggagttcgagaccagcctgggcaacatggtgaaaccctgtgtctactaaaatacaaaaaattagccgggcgtggtggcgtgcgcctgtagtcccagctactcgggaggctgaggcaggagaattgcttgaacctgggaggtggaggttgaagtgagcagagatcgtgccactgcactccagcctgggcgacagagcgagactctgtctccaaaaaaaaaaaagaaagaaagaaaTAGGCTTTGCAAGTTAGTAGTTCTGTGACTGAATCCCAGTCTGTATAAGACCCTCAGGCATCCCCCGGTCCAAACCAAAACCTGTCTGCGAA…	7.11744	0.362299	26	0.468928	133		0.05	15.3846	0.131559	0.00111754	AAAAAAAAAAAAGAAAGAAAGAAATA	GGCTTTGCAAGTTAGTAGTTCTGTGACTGAATCCCAGTCTGTATAAGACCCTCAGGCATCCCCCGGTCCAAACCAAAACCTGTCTGCGAAGGATGATTTCACAGGAGCAAACCAAGACTTTATTTCCAGTTTT
36	Moq 115h	chr1	224137743	224138050	+	HeLa	AluSp		ggccgggcgcggtggctcatgcctgtaataccagcactttgggaggccgaggtgggcggatcaccttaggtctggagttcgagaccagcctgacccgcatggagaaaccccgtctctactaaaaatacaaaattagccgggtgtggtggcacatgcctgtaatcccagctactagggagtctgaggcaggagaatcgcttgaacctgggaggcggaggttgcggtgagctgagatttcaccattgaactccagcctgggcaacaagagcgaaactctgtctcaaaaaaaaaaaaaaaaaaaaaaaaaTTCCTCCTTACCTCCCTGTCCCTGATTCTAGCGCCAGTCTGTGGCTGTCCAGGAGTGGGGTGGGGAGGGTCTCTTCCTGCCTCTCTCAGTTC…	6.38298	0.421717	25	0.445185	96		0.05	6.38298	1	0.0093871	AAAAAAAAAAAAAAAAAAAAAAAAA	TTCCTCCTTACCTCCCTGTCCCTGATTCTAGCGCCAGTCTGTGGCTGTCCAGGAGTGGGGTGGGGAGGGTCTCTTCCTGCCTCTCTCAGTTCTTTT
37	Moq 150h	chr9	90337356	90337672	+	HeLa	AluSq		cggtggctcaagcctgtaattccagcactttgggaggcagaggtgggtagatcacctgaagtcaggagtttgagaccagcctggctaacatgatgaaaccccgtctctactaaaaatacaaaaattagctgggcgtggtggcacgcgccagtaatcccagctactcaggaggctgaggcgggagaattgcttgaacccgggaggcggaggttgcagtgagccgagatcacgccattgcactccagcctgggcaacaagagcgagactccatctcaaccaaccaaccaaaccaaaccaaaataaaacaaaacaaaaaCCTGCGCCCCTCCTCATGGCTCTTCTTTT	7.29927	0.347589	25	0.445185	29		0.37	7.29927	0.282405	0.0161689	AAACCAAATAAAACAAAACAAAAA	CCTGCGCCCCTCCTCATGGCTCTTCTTTT
38	Canella26	chrX	118041959	118042264	-	IMR90	AluY		GGCCAGGCGTGGTGGCTCACACCTGTGATCCCAGCACTTTGGGAGGCCGAGGTGGGTGGATCATGAGGTAAGGAGATCGAGACCATCCTGGCTAACATGGTGAAAACCCGTCTCTACTAAAAATACAAAAAAATTAGCAGGGCATGGTGGCGGGTGCCTGTAGCCCCAGCTACTCGGGAGGCCGAGGCAGAAGAATGGTGTGAACCTGGGAGGCGGAGCTTGCAGTGAGCCGATTGCGCCACTGTACTCCAGCCTGGGCGGCAGAGCAAGACTCCGTCTCAAAAAAAAAAAAAAAAAAAAAAAAAgccagagtggatcccagaagagaggatgcagtaagtgttggctttggttctaacaaaggcctggggtacaactgcaaacagaagcttctttt	8.5	0.25045	25	0.445185	88	41	0.05	0	1	0.00557483	AAAAAAAAAAAAAAAAAAAAAAAAA	GCCAGAGTGGATCCCAGAAGAGAGGATGCAGTAAGTGTTGGCTTTGGTTCTAACAAAGGCCTGGGGTACAACTGCAAACAGAAGCTTCTTTT
39	Moq 22h	chr17	8091348	8091651	-	HeLa	AluSx		ggctgggtgtggtggctcacgcttgtaatccagcactgtgggaggcggaggcgggcggattacttgaggtcaggagttcgagaccagcctgaccaacatggtgaaacctcatctctactaaaaatacaaaaattagccgggcgtggtggcgcgcacctgtaattccagctactcagaaggttgaggcaggagaatcgcttgaaccgggtagacggaggctgcagtgagctgagattgtgccacagcactccagcctgggcaacagagcgagactctgtcaaaaaaaaaaaaaaaaaaaaaaaaGCGCCGGAAGGGGTTTCAGGACGGAAGCAAACACATATTCAAAGGCAGGAGGATAGAGCAGGTGTCTGAAAAACTCAAAAGTTCAGTTGGGTGGTG…	9.319	0.184193	24	0.421442	122		0.05	0	1	0.00388134	AAAAAAAAAAAAAAAAAAAAAAAA	GCGCCGGAAGGGGTTTCAGGACGGAAGCAAACACATATTCAAAGGCAGGAGGATAGAGCAGGTGTCTGAAAAACTCAAAAGTTCAGTTGGGTGGTGGTGGAGGGGTCAGAGCTGACAGTTTT
40	Moq 19k	chr6	28973864	28974167	-	K562	AluSg	maybe HeLa and K562	ggccgggcgcggtggctcacgcctgtaatcccagcactttgggaggctgaggcgggcggatcaagaggtcaggagttcgagaccagcctgaccaacatagtgaaaccccgtctctactaaaaatacaaaaattagccgggcgtcgtgacgggcgcctatagtcccagctactcgggaggctgaggcaagagaatggtgtgaacccgagaggtggaagttgcagtgagccaagtcgtgctactgcactccaccctgggtgacagagcgagactccgtctcaaaaaaaaaaaaaaaaaaaaaaaatttgatgtaatggtttcacttttagaaatttaaggaaataatcgtggatgtttgaaaatatttatgtaaggatagtttttacagcattgctgatga…	7.52688	0.329175	24	0.421442	20		0.37	13.3333	1	0.0513295	AAAAAAAAAAAAAAAAAAAAAAAA	TTTGATGTAATGGTTTCACTTTT
41	Moq 23k	chr6	28828156	28828459	+	K562	AluSx		ggccgggcctggtggctcacgcccataatcccagcactttgagaggccaaggctggcagattacctgaggtcaggagttcgagaccagcctggccaacgtggtgaaaccccgtctctactaaaaatacaaaaattagccaggcgtggttgcacatgcttgtaatcccagctactcgggaggctgaggcagaattgcttgagcccaggaggcggaggtgacattgagccaatatcgtgccactgcactccagcctggccgacagagcaagactctgtctcaaaacaaaacaaacaaacaaaaaatgctgagcgttgaacaaagacagagcaggagtttttataagcaaaacaaaggcagttaatcatacagtgcttaatttgtggccttgcagctgcgtc…	10.0358	0.1262	24	0.421442	36		0.37	16.6667	0.386002	0.00759608	AAAACAAAACAAACAAACAAAAAA	TGCTGAGCGTTGAACAAAGACAGAGCAGGAGTTTTT
42	Oler 3h	chr1	144107666	144107969	+	multiple	AluSg		GGCCGGGGGCGATGGCTCAAGCCTGTAATCCCAGCACTTTGGGAGGCCGAGGCGGGTGGATCACGAGGTCAGGGGTTCGAGACCAGCCTGACCAACATAGTGAAACCTCGTCTCTACTAAAGATACAAAAATTAGCTGGGCGTGGTGGCGGGCGCCTGTAATCCCAGCTACTCAGGAGGCTGAGGCAGGAGAATTGCTTGAACCCGGGAGGCGGGGGTTGCAGTGAGCCGAGATCGCGCCACTGCACTCCAGCCTGGGCGACAGAGCAAGACTCTGTCTC	6	0.4527	23	0.397699	214		0.05	0	1	0.00900192	AAAAAAAAAAAAAAAAAAAAAAA	TTCTGACATTGTGGGGAGGCGTCTCAAGCTGGTCGCGAACTCCTGGGCTCCAGGGATTCTCCCGCCTCCGAGACTTCCCAAAGCTGCTGGGATTACGTAATGGCGCGAGCCACCACGTCGGCCTGGAGCTATTGTTATTCACCGAATCTGTGGACTGCACTTCCGCGGGGATGCCTTAAGCGAAGGCAGAATTACAAGCATGTGTCACTCTTTT
43	Canella21	chr4	189459671	189459974	-	IMR90	AluY	20bp 5' truncated	GGCTGGGCACGGTGGCTCACGCCTATAATCCCAGCACTTTGGGAGGCTGAGGCAGGCGGATCATGAGGTCAGGAGATTGAGATCATCCTGGCTAACACGGTGAAACCCCATCTCTACTAAAAATGCAAAAAAATTAGCCGGGCGTGGTGGCGGGCGCCTGTAGAGCCAGATACTTGGGAGGATGAGGCAGGAGAATGGTGTGAACCCGGGAGGCGGAGGTTGCAATGAGCCGAGATCGTGCCACTGCACTCCAGCCTGGGCAACAGAGCGAGACTCTGTCCCCCCACAAAAAAGAAAAGAAAAccgcatgctgtagactgactgtgttaaaatctaacccccgcctgggcgcggtggctcatgcctgtaatcccagcactttgggaggctgaggtgggc…	8.4	0.25854	23	0.397699	300+	75	0.05	30.4348	0.0133664	6.87176e-05	ACAAAAAAGAAAAGAAAACCGCA	CCGCATGCTGTAGACTGACTGTGTTAAAATCTAACCCCCGCCTGGGCGCGGTGGCTCATGCCTGTAATCCCAGCACTTTGGGAGGCTGAGGTGGGCAGATCATGAGGTCAGGAGTTTGAGACCAGCCTGGGCAACATGGTGAATCCCCATCTCTACTAAAAATACACACACATACAAAAATCAGCCAAGTGTGGTGGCACGTGCCTGTAATCCCAGCTACTCAGGGGGCTGAGACACGAGAATTGCTTGAACCCAGGAGGTGGAGGTTATAGTGAGCTGAGATTGCATTACTGCACTCCAG
44	Moq 25k	chr16	3253367	3253667	-	K562	AluSg		ggccgggcgcggtggctcacgcctgtaatcccaccactttgggaggccgaggcggtcggatcgcgaggtcaggagttcgagaccagcctgaccaatatggtgaaaccctgtctctactaaaaaatacaaaaattagccgggcgtggtggcgcgcgcctgtagtcccagctactcaggaggctgaggcaggagaatcgcttgaaccccggaggcacatgtagtgagctaagatcgcgccactgcactccagcatgggcgacagagtgagactgcgtctcaaaaaacaaacaaacaaaaaaaGGGAGTAGCTGCCTTCCAGACACAGTTTTGTTATTTTTCTGCCCCTTTCACTAGCCTGTCAGCCCTTTGGTGGCCGGGGATTGCGTGTCCAAAGCCTGG…	6.13718	0.441602	22	0.373956	29		0.37	13.6364	0.612257	0.0374099	AAAAAACAAACAAACAAAAAAA	GGGAGTAGCTGCCTTCCAGACACAGTTTT
45	Moq 146h	chr5	32236688	32236990	+	HeLa	AluSg		ggccaggcgcggtgactcacacctgtaatcccagcactttgggaggccgaggcgggtggatcacgaggtcaggagttcaagactaacctgaccagcaccgtgaaatcccatctctgctaaaaaaaatacaaaaaaattagccgggcgtggtgacacatgcctgtaatcccagctacttcggaggctgaggcagaagaatcgcttgaacccaggaggcagaggttgcactgagccgagaacgcgccactgcactccagcctggcaacagagcgagactccgtctcaaaaaaaaaaaaaaaaaattaatcatcaattcaggcagctgataagtaggtaaataaatagatggaggtagtaagggagggctttccttatagtgagatgtacattagattgata…	9.319	0.184193	22	0.373956	132		0.05	9.319	1	0.00344401	AAAAAAAAAAAAAAAAAATTAA	TCATCAATTCAGGCAGCTGATAAGTAGGTAAATAAATAGATGGAGGTAGTAAGGGAGGGCTTTCCTTATAGTGAGATGTACATTAGATTGATACATGTGGAGGGAGGGATGGAGTTGAAAAATCACTGTTTT
46	Moq 113h	chr1	162858683	162858973	-	HeLa	AluSg		ggccaggcgtgttggctcatgcctgtaatcctagcactttgggaggccgaggcaggtggatcacgaggtcaggagttcaagatcagcctggccaacacggcaaaactcagtctctactaaaaatacaaaaattagccgggtgtagtggcacgtgcctgtagtcccagctacttgggaggctgaggcaggagaattgcttgaacctgggaggcagaggttgcagtgagccaagtgcactccagcctgggcgaaagagcaagactctgtctcaaaaaaaaaaaaaaaaaaaaGATGGAAACtgtgtgtatgtatgtatagcaagcatgtgtcagtgtgtgtgtgtgtgtgAGCACACACCAGCAAAGTGGTTGTGGGTTGTGATTTCAAACAGCTGGTTAA…	10	0.1291	22	0.373956	139		0.05	10	0.594304	0.00143458	AAAAAAAAAAAAAAAAAAAAGA	TGGAAACTGTGTGTATGTATGTATAGCAAGCATGTGTCAGTGTGTGTGTGTGTGTGAGCACACACCAGCAAAGTGGTTGTGGGTTGTGATTTCAAACAGCTGGTTAAGCCTGGATTCCATATTTCATAGAAGTGTTTCT
47	Oler 13b	chr12	122433799	122434112	-	multiple	AluSp	10bp deletion	GGCCGGGCGCGGTGGCTCATGCCTGTAATCCCAGCACTTTGGGAGGCTGAGGCGGGCGGATCACCTGAGGTCCGTGGTTCGAGACCAGCCTGACCAATATAGAGAAACCCAGTCTCTACTAAAAATACAAAATTAGCCGGGCGTGGTATCGCATGCATGTAATCCCAGCTACTCGGGAGGCTGAGGCCGGAGAATAGCATGTAATCCCAGCTACTCGGGAGGCAGAGGTTACGGTGAGCCGAGATCGCGCCATTGCACTCCAGCCTGGGCAACAAGAGCGAAACACTGTCTCAAAAAAAAAAAAAAAAAAAAAggtttattgaatattccagtattcaaaacccggccgggcgcggtggctcacgcctgtaatctcagcactttgggaggccgaggcgg…	7.5	0.33135	21	0.350213	88		0.05	0	1	0.00580215	AAAAAAAAAAAAAAAAAAAAA	CCCACAGACACAACTCCTACCAACTAACTGGGTCAGTAGGGAAGGTCCTTCCAGGACCGCAAAGATCCTAATGCTTCACACCCACCCATTTT
48	Moq 131h	chr17	56670370	56670661	-	HeLa	AluSq		ctgggtgtggtggctcacaactgtaatcccagcactttgggaggctgaggcgggtggatcacgaggtcaggagttcgagaccagcctggccaacgtggtgaaaccccatctctactaaaaatacaaaaattagccaggtgtggtggcaggcgcctgtaatcccagctactcaggaggttgaggcaggaaaatcgcttgaaactggaaggcggaggttgcagtgagccaagatcatgccactgcgctccagcctgagcaacaagagcgaaactccatctcaaaaaaaaaaaaCCCGaaaaactgccaggtgtggtggcgggtgcctgtaatcccagctactcaggaggctgaggtaggaaaatcgcttgaacccaggaggtggagtttgcagtgagccaa…	8.24373	0.271182	21	0.350213	206		0.05	8.24373	0.258283	0.00122648	AAAAAAAAAAAACCCGAAAAA	CTGCCAGGTGTGGTGGCGGGTGCCTGTAATCCCAGCTACTCAGGAGGCTGAGGTAGGAAAATCGCTTGAACCCAGGAGGTGGAGTTTGCAGTGAGCCAAGATTGTGCCTCTGTACTCCAGCCTGGGCGACAAAAGTGAAACTCTGTCTCACAAAACAAAAACAAAAACAAAACTCTTGTTCATACAAAGTTATAACCCGTATATTT
49	Moq 27h	chr19	60751225	60751527	+	HeLa	AluSp		ggctgggcgcggtgactcacgcctctaatcccagcactttgggaggccgaggcgggcggatcacctgaggtcgggagttcgagactagcctgaacaacatggagaaaccccgtctctactaaaaatacaaaattagctgggcatggtggtgtatgcttgtaatcccagctacttgggaggttgaggcaggagaatcacttgaacccgggaggcggaggttgcggtgagccaagatggcacgattgcactccagcctgggtaacaagagcaaaactctatctcaaaaacaaacaaacaaaaaaGTCTGGCAAAAGAAAAGAAAAtgtgtgtgtgtgtgtgtgtgtgtgtgtgtgtatgGGGGGGTGGTGGGTGGGTGGTGAGACAAGTGAGAGGGAAGGG…	7.44681	0.335653	20	0.32647	102		0.05	15	0.361897	0.00198284	AAAAACAAACAAACAAAAAA	GTCTGGCAAAAGAAAAGAAAATGTGTGTGTGTGTGTGTGTGTGTGTGTGTGTATGGGGGGGTGGTGGGTGGGTGGTGAGACAAGTGAGAGGGAAGGGACTCATTTT
50	Moq 28k	chr1	202752708	202753012	+	K562	AluSx	low probability	ggcttggcgcggtggctcacgcctgtaatcccagcacttcaggaggccgaggtgggtggatctacctgaggacaggagttcgagaccaacctggccaacctggtgaaaccccgtctctagtaaaaatacaaaaatattagatgtgtgtggtggcgcatgcctgtaatcctagctactcgggaggctgaggcaggagaatcacttgaatccgtgggcgggggttgcagtgagtcgagatcgcgccactgcactccagcttgggctacagagggagattccgtctcaaaaaaaaaaaaagaaaaaaTGTTCGtttt	9.25267	0.189559	20	0.32647	6		1	5	0.594304	0.0367787	AAAAAAAAAAAAAGAAAAAA	TGTTCGTTTT
51	Canella34	chr18	35895841	35896139	-	IMR90	AluY		GGCTGGGTGAGGTGGCTCACGCCTGTAATCCCAGCCCTTTGGAAGGCTGAGGCGGGCGGATCACGAGGTCAGGAGATCGAGAACATCCTGGCTAACATGGTGAAACCCTGTCTCTACTAAATACAAAAAATTAGCCGGTCATGGTGGCGGGCGCCTGTAGTCCCAGCTACTCGGGAGGCTGAGGCAGGAGAATGGCGTGAACCCAGGAGGCGGATGCTGCAGAGAGCCGAGATCGTGCCACTGCACTCCAGCCTGGGCGACAGAGTGAGACTCAGTCTCAAAAAAAAAAAAAAAAAAAgtccaaaaacgaagtgtagtaattccattacatttaccagtaattggtttaagggtgagcatataacccaaaaggtagctgtgttgaagagcttctgaaaa…	7.2	0.35562	19	0.302727	92?		0.05	0	1	0.00538279	AAAAAAAAAAAAAAAAAAA	GTCCAAAAACGAAGTGTAGTAATTCCATTACATTTACCAGTAATTGGTTTAAGGGTGAGCATATAACCCAAAAGGTAGCTGTGTTGAAGAGCTTCTGAAAAACAAGAAAAAAACAAATATATACATTAGATATTACTCACTCTGAAGAAAAGCGACAAGAAAGTTACTTCTACTTCTGCTACATGTTGGTTTGTTGCCATCAGATGTATGTAACTTCAGCAGTCCTTTGAAAGTGAGAGGGAGGTAGGGGTTTCACTTAGAGGAAAACCTGGAGGGCAAGCCCCCAGCCCTGCATGGAAAG
52	Moq 30h	chr7	32497251	32497553	+	HeLa	AluSq		ggtcaggcgcagtggtaacgactgtaatcccagcactttggaaggccgaggcgggcggatcacctgaggtcaggagttcgagaccagcctggccaacatgggtgaaaccccgtctctactaaaaatacaaaaattagctgggcgtggtggcgtgcgcctgtagtcccagctactcgggaggcagaggcaggagaactgcttgaacccgagaggcagcggttgcagtgagcctagatcatgcaactgcactccagcctgaacaacaagagcgaaactccatctcaaaaaaaaaaaaaaaaaaaGCTAAACAATAAACATGAGCGGCCACAAAGAACGTCATTCATTCATACAACAAATGGTCATTAAGCACCCATCATTCCTTCATAGACTGAGTTCCTC…	8.15603	0.278277	19	0.302727	150		0.05	0	1	0.0042121	AAAAAAAAAAAAAAAAAAA	GCTAAACAATAAACATGAGCGGCCACAAAGAACGTCATTCATTCATACAACAAATGGTCATTAAGCACCCATCATTCCTTCATAGACTGAGTTCCTCAAGGCTGAGAATTATGGGAAGCAGTAGTTTACGTGATTAAATTTCTTCAtttt
53	Moq 31k	chr6	29015322	29015617	+	K562	AluSp		ggccaggcgcagtggctcacaactgtaatcccagcactttgggaggctgaggcgggcggatcacctgaggttgggagttcgagaccagtcagaccaacatggagaaaccctgtcttaactaaaaacataaaattagccgggcgtggtggcgcatgcctgtaatcccagctactctggaggcagaagaatctcttgaacctggaaggcagaggttgtggtgagccgagattgcatcattgcactccagcctgggcaacaagcgccaaaccccgtctcaagaaaaaaaaaaaagaaatttttaaaaatccagccatcataatattattaataattttaagaactcccctcctttttgtttcatgagtgcagtatcttctcttactttcccgaggattaatt…	8.72727	0.232064	19	0.302727	0		1	10.5263	0.302714	0.0212662	AAGAAAAAAAAAAAAGAAA	TTTTT
54	Moq 32k	chr9	139005850	139006130	-	K562	AluSx		ggtccggcaaggtgactcacgcctgtaatcccagcactttgggaggccgaggcgggcagattgcctgaggtcaggagttcgagaccagtctggccaacatggtgaaaccccgtctctactaaaaatacaaaaaaattagccaggtgtggtggcgcacgcctgtgaggcaggggaattgcttgaaccagggaggtggaggttgcagtgagccgagatcgcgccactgcattccagcctgggcaacagagcgagactctgtctcaaacaaacaaaaaaagaaGTCACAGTACAGAGCGATCTCCAGGGAAGAAGGCTTCTGCGCTCTCTGTCCCGCGCATGGtattcctccagctcctcctacgtgcctgttgtcctaggcctggatatcgatcaacagac…	7.30769	0.346908	18	0.278984	400		0.05	16.6667	0.263459	0.0012749	AAACAAACAAAAAAAGAA	GTCACAGTACAGAGCGATCTCCAGGGAAGAAGGCTTCTGCGCTCTCTGTCCCGCGCATGGtattcctccagctcctcctacgtgcctgttgtcctaggcctggatatcgatcaacagacaaggtctctgactccctggagcttctaggatccaataggagagacaccacacTCTCAGGCAGGGCCAAGCGCCAGGAGAAACTGCAGCGGGTGCTATGAGGGCAGGAGGAAGAGGATGGCTCCCACCAGGGACAGGGAGATCCCAGGCGGAGGCCTGGCCACATAAATAATGGTTCTGTTCAAGGCTCGGCAAGAAGGCCAGGTTGGCAGCATGGTGCTGTGGGGAGGGCCAGTGGGTCTGTAAGCTACGCTTCCATATCGGAGTGCTCCCACAGCAAGCC
55	Moq 110k	chr9	131389925	131390225	+	K562	AluSp		gaccgggcgcagtggctcatgcctgtaatcccagcgctctgggagaccaaggcgggcggaccacctgaggtcgggagttcgagacccgcctgaccaacatggagaaaccccgtctctactaaaaatacaaaattagccgggcatggtggcacttgcctgtaatcccagctacttgggaggctgagacaggagaatcacttgaccccgggaggcggaggttgaggtgagcagagattgcgccactgcactctagcctgggcaacaagagtgaaactctctctcaaaaaaaaaaaaagaagaTTGTGGAGTCTCGTTAAGATGGCAGCACTCTTGTCCTATCAatccagactctatggttagatagggagatgggctggcgtgcttttt	8.51064	0.249589	18	0.278984	82		0.05	11.1111	0.229295	0.000798307	AAAAAAAAAAAAAGAAGA	TTGTGGAGTCTCGTTAAGATGGCAGCACTCTTGTCCTATCAatccagactctatggttagatagggagatgggctggcgtgcttttt
56	Moq 33k	chr19	52508075	52508371	-	K562	AluSg		gccaggcgcggtggctcacgcctataatcccagcactttgggaggctgaggcgggtggatcacgaggtcaggagttcgagaccagcctggccaacatggtgaaatcccgtctctactaaaataaaatacaaaaattagccgtgtgtggtggcacgcacctgtgataccagctacttgggaggccgaggcaggagaatcaccagaatccaggaggcagaggtgcagtgagccaagactgcaccactgccctccaggctgggtgacagagcgagactctgtctcaaaacaaaacaaaaCAGACCAAATATTAGAAGCAAACTAAATTTCCATTGAAGGGGATGAAACCTCCTACTAGCATATTACTCAGCTGATAAAAGAAAGAAAGAAGCaccaggctgg…	9.71223	0.152381	18	0.278984	135		0.05	22.2222	0.131559	0.00027964	AAAACAAAACAAAACAGA	CCAAATATTAGAAGCAAACTAAATTTCCATTGAAGGGGATGAAACCTCCTACTAGCATATTACTCAGCTGATAAAAGAAAGAAAGAAGCaccaggctgggcaacatagcaagaccccacctctacaaaaaatttt
57	Oler 7h	chr12	10255822	10256109	-	multiple	AluSp	missing top propeller Lh 8bp	aGCCGGGCGCGGTGGCTCACGCCTGTAATCCCAGGAGGCCGAGGCGGGCGGATCACCTGAGGTCAGGAGTTCGAGACCAGCCTGACCAACATGGAGAAACCCTGTCTCTACTAAAAATACAAAATTAGCTGGGCGTGGTGGCGCATGGCTGTAATCCCAGCTACTCTGGAGGCTGAGGCAGGAGAACCGCTCTAACCCGGGAGGCGGAGGTTGCGGCGAGCGGAGATCACGGCGTCGCACTCCAGCCTGGGCAACAAGAGCGAAACACCGTCTTACAGAAAAAGAAAGGAAgggagggagggagggattcactttctgccataaactcagaaagggggctcgtcttctggaaaagagagtatcaagcaatttaggtgatgacctcagttgttcccccac…	6.5	0.41225	17	0.255241	297+	21	0.05	29.4118	0.0198969	0.000104681	ACAGAAAAAGAAAGGAA	GGGAGGGAGGGAGGGATTCACTTTCTGCCATAAACTCAGAAAGGGGGCTCGTCTTCTGGAAAAGAGAGTATCAAGCAATTTAGGTGATGACCTCAGTTGTTCCCCCACATCTTATTTAGTTCCAGTGGTTAGGTATCCCTCACGTGACTAGAAAGCGCTGCCTGGAATGCTAGTAGAAGATTGGGCATTAGGGCAGGTGAGGCGAAGCCTCGTTCTGGATTTCCCCACCTAGAGTCAAAGAAGAAAGACCTTCCAACCAGTACTGTAGGGCAGCGACAGGGAGGACTGTGGAGTTTG
58	Moq 125h	chr14	103813427	103813722	+	HeLa	AluSx		ggctgggcacggtgactcacacctataatcccagcacttgaggaggctgaggcgggtggatcacctgaggccaggagttcgagaccagcctggacaacattgtgaaacctcgtctctactaaaaatacaaaaattagccaggcatgatgacggacgcctgtaatcccagctacttgggaggctgaggcaggagaatcgcgtgaacctgggaggcggaggttgcagtgagccaagcttgcaccacggcactccagcctgggcgacagagtgagactccgtctcaaaacaacaacaaCCATCACCACCAAACAGAAAACAGGAGATTGTGGATTCAAGCAAAGAGGTTTGGAAACCAAATGTGACTGGTGTGTCTTGGTTGCTATTGGAGATACGGATGAG…	9.92908	0.134838	16	0.231498	300+	175	0.05	9.92908	0.0891718	0.000139173	AAAACAACAACAACCA	CCATCACCACCAAACAGAAAACAGGAGATTGTGGATTCAAGCAAAGAGGTTTGGAAACCAAATGTGACTGGTGTGTCTTGGTTGCTATTGGAGATACGGATGAGATAATACAAGAAAGATGTGCTCAGATGGAAATTGTCTGGTTTGCAAACAGCCTTGAAAGAGGCAACTGCTTCTTAGCTCCAACCAGTAAAGGATAAATGGGAGACATGCTTGCTCCACAAAAGCCAGTTAGGCTCAGGCTGGTGGCAAAAGCCAGGTGGAGAGTGTAACCCCCGGGGGTTATGATCTCTGAATAGA
59	Moq 35k	chr7	144164428	144164725	+	K562	AluSg		ggccgggtgcggtgactcacgcctgtaatcccagcagtttgggaggccgaggcggacggatcatgaggtcagaagttcgagaccagcctggccagcatggtgaaacctcgtctctactaaaaatacaaaaaattagccgggcatggtggcgcgcgcctgtaggcccagctactcgggaggccgaggcaggagaatcgcttgaacccgggaggccggaggttgcagtgagccaagatcacaccagtgcactccagtctgggcgacaaagcgagactccatctcaaagaaaaaaaaaaaGCTTTCTTTAGGGAACACTCCGTTAAGAGCTTTCCTTACTTTGCTTTGTGGAAACAGAATGTTTTTGTTGGAAGAAACTTTAAGCCACCTATCTGCAGCTGC…	6.78571	0.389136	15	0.207755	66	2	0.05	6.66667	0.623288	0.00251948	AAAGAAAAAAAAAAA	GCTTTCTTTAGGGAACACTCCGTTAAGAGCTTTCCTTACTTTGCTTTGTGGAAACAGAATGTTTTT
60	Oler 15b	chr16	73732077	73732364	+	HeLa	AluY		GGCCGGGCACGGTGGCTCACGCCTGTAATCCCAGCACTTTGGGAGGCCAAGGCGGGCGGATCACGAGGTCAGGAGATCGAGACCATCCTGGCTAACGCGGTGAAACCCCGTCTCTACTAAAAATACAAAAAATTAGCCGGGCGTGGTGTTGGGCGCCTGTTGTCCCAGCTACTCGGAAGGCTGAGGCAGGAGAAAGTCATGCATCCGGGAGGCGGAGCTTGCAGTGAGCCGAGATCGCACCACTGCACTCTAGCCTGGGCGACAGAGCAAGACTCCATCTCAAAAAAACACAACActtgggagaaaagtctaaacttgtcattcagaacctcacaaaaataatcattttgaaacctggcaaggagaagagaatcattgctaatatttggccaaaaattg…	6	0.4527	14	0.184012	119	3	0.05	21.4286	0.186173	0.000775431	AAAAAAACACAACA	TTGTTCTTAAACATTGACTTTCTCCAAAAATTGTTCTTAAACATTGACTTTCTCTGGTTCACAGTCCAGAAGAAGGAACAGAAAATCGAGTGAAAAAGTTGATTATACAAATTGGGTCATTCTTTTTTTTTTTTTTTTTTTTTTTTT
61	Canella8	chr1	149116080	149116376	+	multiple	AluSq		GGCTGGGCGCGGTGGCTCGCGTCTGTAATCCCAGCACTTTGGGAGGCCGAGGCGGCCGGATCACCTGTGGCCAGGGGTTCGAAACCAGCCTGGCCAACATGGCGAAACCCCGTCTCTACTAAAAATACAAAATTAGCCGGGCGTGGTGGCGCATGCCTGTAATCCCAGCTTCTTGGGAGGCTGAGGCAGGAGAATCGCTTGAACCTGGGAGGCAGAGGTTGCAGTGAGCCGAGATAGCGCCACTGCACGCCAGTCTGGGCAACAAGAGCGAAACTCCGTCTCaaaaaaaaaaaaaaggatattttactaaaaaccttcgcttggtggtggattcgtctgagtggttgccgtgcagacaatgtatcttgtaaatcctctttaggtgctaaagagcaccta…	7.5	0.33135	14	0.184012	5		1	0	1	0.0609724	AAAAAAAAAAAAAA	GGATATTTT
62	Moq 36h	chr10	69957590	69957880	+	HeLa	AluSg		gccgggcgccgtggctcacgcctataatcccagccctttgggaggctgaggcgggcggatcacaaagtcaggagttcgagaccagcctggccaatatggtgaaaccccgtctctactaaaaatacagaaattagccgggcggggtggcgggcacctgtagtcccagctactcgagaggctgaagtaggagaatcacttgaatccaggaggcagaggttgcagtgagctgagatagcgccactgcactctagcctgggtgacagagtgagactccgtctaaaaaaaaaaaagactagccaggcgaacatggtgaaaccccgtctctactaaaaatacaaaaaattagccaggcgtgagggcgggcgcctgtaatcccagctactggggaggctgaggcag…	8.63309	0.239683	14	0.184012	317		0.05	7.14286	0.446606	0.000984866	AAAAAAAAAAAAGA	ctagccaggcgaacatggtgaaaccccgtctctactaaaaatacaaaaaattagccaggcgtgagggcgggcgcctgtaatcccagctactggggaggctgaggcaggagaattggttgaacccaggaggcggagattgcagtgagcctagatcgcaccattgcactccagcctgggcgacacagcgagactacgcctcaaaaaaataaaaaataaaaaGGCCCACAACCTTAGAAAGCTCTCTCCTGTCTCGTCCCTTGACCTATATTGACCACTGACCAGTAATCGCCTATCGCGCttttttttttttttttttt
63	Moq 38k	chr1	151911004	151911293	+	K562	AluSx		gaccgagtgcggtggcttgtggccacccagcactgtgggaggccgagacgggtggatcacccgaggtcaggagttcgagatcagcctggccaacatggtgaaactccgtctctactaaaaatacaaaaattagccggcgtgctggcgggcgcctgtaattccagttactcaggaggctgaggcaggagaatctcttgaatccgggaggcggaggttgcagtgagctgagatggcgccactgcaccccagcctgggcgatagagggagactccgtttaaaaaaaaaaaaaTCTtacttgaggtttgttgagcttcttgaatcaatggcttcaggtttgtcgtccatttattaaatttatcagctattatctcttcaagtattagttttacctattatttc…	8.08824	0.283762	13	0.160269	98		0.05	0	1	0.00227391	AAAAAAAAAAAAA	TCTTACTTGAGGTTTGTTGAGCTTCTTGAATCAATGGCTTCAGGTTTGTCGTCCATTTATTAAATTTATCAGCTATTATCTCTTCAAGTATTAGTTTT
64	Oler 17c	chrX	40771903	40772199	+	multiple	AluSp		GGCCAGGCACGGTGGCTCACGTCTGTAATCCCAGCACTTTGGGAAGCCGAGGCGAGCAGATCACCTGAGGTCAGGAGTTCGAGACCAGCCTGACCAACATGGAGAAAGCCCATCTCTACAAAAAATACAAAATTAGCTGGGCATGGTGGTGCATGCCTGTAATCCCATGCACTAATGGGAGGCTGAGGCAGGAGAATTGCTTGAACCCGGGAGGCAGAGGTTGCAGTGAGCCGAGATCGTGCCATTGCACTCCAGCCTGGGCAACAAGAGTGAAACTCCATCTCAAAAAGAAAAGAAtgagcatactggagaatgagatcttgactcagctgtttgtaacagcttttt	8.8	0.22618	13	0.160269	46	21	0.2	15.3846	0.0916835	0.000664699	AAAAAGAAAAGAA	TGAGCATACTGGAGAATGAGATCTTGACTCAGCTGTTTGTAACAGCTTTTT
65	Moq 39h	chr2	32243784	32244076	-	HeLa	AluSx		gccaggcgtggtggttcactcctgtaatcccagcactttcggcggcgaggcaggcggatcacttgaggtcaggagttcgagaccagcctggccaacatggtgaaaccccggctctactaaaaatgcaaaaattagccgggcgtagtggcacgcgcctgtaatcccagctactctggaggctgaggcaggagaatcgcttgaacctaggaggcggaggttgcagtgagccgagatcgcgccactacactccagcctgggcgacagcgcgagactccgtctcaaaaaaaagaaacttgccttgagtcctacatatagtttgctgtagtagcagaatttgaactcggaccGACTAATGGTCTACTTAATAAAATGCTATTTGGATTCTCTATAAAATTAATA…	6.07143	0.446921	12	0.136526	262		0.05	8.33333	0.347817	0.00106113	AAAAAAAAGAAA	CTTGCCTTGAGTCCTACATATAGTTTGCTGTAGTAGCAGAATTTGAACTCGGACCGACTAATGGTCTACTTAATAAAATGCTATTTGGATTCTCTATAAAATTAATAATATAGAAGTAATGTTAATTATAGAAAACTTGGAAAATATTAAATTCATTCGATAAAGATTGAATATGTAGCACGTGTGTTTGTCAGATACTGGTCTCGTGAAAATTATATTCTGGTAGGGAAGACAGAAAACAAGTAGGGATAAAGAAATTTTT
66	Moq 41h	chr1	6218914	6219208	+	HeLa	AluSx		agccgagcgcggtggctcacgcctgtaatcccagcactttgggaggccgaggctggcgaatcatttgaggtcaggagttcgagaccaacctgggcaacatggggaaacgccgtctatactaaaaatacaaaaattagctgggcgtggtggcgcacgcctttaaccccagctacttggtgaggctgaggcaggagaatcgcttgatccggggagacggaggttgcagtgagccgagattgtgtcactgcactccagcctgggtgacagagtgacactccatctcaaaaaaaaaaaTTTTGAAACGGCCGCACCCTCGCCGGCCCTGCGTCGTCCCCGAAAACCAGACGCCCTGGGGCGCGGGGCCAAGTGCGGCGACCTCCTGCCCTCCCTCTGCGGCTC…	9.21986	0.192213	11	0.112783	0		1	0	1	0.0216784	AAAAAAAAAAA	TTTT
67	Moq 105k	chr19	8360417	8360658	-	K562	AluSg		agccaggcgcggtggctcacgcctgtaattccaggactttgggaggccgaggctggcggatcacgaggtcaggagttcgagaccagcctgaccaacatggtgaaaccccgtttctactaaaaatacaaaaattagtcgggcgtggtcgctggtgcctgtaaacccagctactcaggaggttgaggcaggagaatcgcttgaacctgggaggtggaggttgcagtgagccgagattgcaccaAGTGTGAATCAACCGTCCACTTTCTGCTATTCTTTGTTAAATAAATACTTTT	8.56031	0.245571	9	0.065297	1		1	22.2222	1	0.016035	AAATAAATA	CTTTT
68	Moq 42k	chr16	68318679	68318963	+	K562	AluSx		gaccaggcgcggtggctcacgcctgtaatcccagcaatatgggaggccgaggtgggtggatcacctgaggtcaggagttcgagaccagcctggccaacctggtgaagccccgtctgtactgaaaaattagctgggcgtgatggcgggcgcctgtaagtcccagctactcgggaggctgaggcaggagaatcgcttgaacccggaaggcggaggttgcagtgggtcgagatcgtgccactgcactcccgcctgggtgacgaagtgagactccgtctcaaaaaaaaCTCTATAAAGTAAAAGTTACTGTAAAGAAGGAGATATACTCTCAGTAGGTGAAGGAAAAAGAACTAGAGCTTTAAAGTGGTAATTAACCATCAGAAGAATCACAGATGGGGGAGG…	8	0.2909	8	0.041554	290		0.05	0	1	0.000604403	AAAAAAAA	CTCTATAAAGTAAAAGTTACTGTAAAGAAGGAGATATACTCTCAGTAGGTGAAGGAAAAAGAACTAGAGCTTTAAAGTGGTAATTAACCATCAGAAGAATCACAGATGGGGGAGGTGAGGATGACACAGGGCCCTTCCGTTGTCCCTCCAGTGCAAAAGTTAAGGAGGCACCAGAAAACTGGTTTCCAACTCCCGACCTCAGGTGATCCTACCGCCTCGGCCTCCCGAAGTGCTGGGATTACAGGCATGAGCCACCGCGCCCGGCCCCATCGTGACATTTTT
69	Moq 43k	chr3	129881882	129882168	-	K562	AluSg		ggccggcggggtggctcaagcatgtaatcccagcactttgggaggccgaggcgggcggaccacgaggtcaggggttcgagaccagcctggccaacatggcgaaaccccgtctctactaaaaatacaaaaattagccagcgtggtggcgtctgtagtcccagctacttggaagcctgaggcaggagaattgcttgaacccaggaggcagaggttgcagtgagccgagatcgtgccacttcactccagcctgtgcaacagagggacactcgtccccccccaaaaaaaaGCccgggctgggtggcttacacctgtaatcccagtactttgggaggccgaggcaggcggatcatctgaggtcgggagttcgagaccagcttcatcaacatggagaactcaccc…	8.05861	0.286159	8	0.041554	300+		0.05	0	1	0.000594552	AAAAAAAA	GCCCGGGCTGGGTGGCTTACACCTGTAATCCCAGTACTTTGGGAGGCCGAGGCAGGCGGATCATCTGAGGTCGGGAGTTCGAGACCAGCTTCATCAACATGGAGAACTCACCCATCTCTACTAAAAATACAAAATTAGCTGGGCATGATGGCGCATGCCTGTAATCCCAGCTACTCAGGAGGCTGAGGCAGGAGAATTGCTTGAACCCAGGAGGTGGAGGTTGCGGTGAGCTGAGATTGCACCATTGCACTCCAGCCTGGGCAGCAAGAGTGAAACTTTGTCTCTCTCTCTCTTTCTGTCTCTGGCACATACACACACACACGCACACACACGGGCCTCCTGTGGTCTCACTTGGTCCTCTTTGTGACAGTGCCATTGTTACCATTTACAGAGGAGGAAC
70	Oler 21h	chr17	42588822	42589111	-	multiple	AluSx		GCCAGGTGCGGTGGCTCATGCCTGTAATCCCAGCACCTTGGGAGGCCAAGGCAGGCAGATCACCTGAGGTCAGGAGTTCAAGAACAGCCTGGCCAACATGGTGAAACCCTGTCTCTACTAAAAATACAAAAATTAGCTGGGCATGGTGGCGGGCGCCTGTAATCCCAGCTACTCAGGAGGCTGAGACAGGAGAATTGCTTGAACCCGGGAGGCGGAGGTTGTAGTGAGCCGAGATGGAGCCACTACACTCCATCCTGGGCGACAGACCAAGACTCCAACTCAAAAAAAAttgatattgaatattggactggccaggcgcagtggctcacgcctgtaatcccagcactttgggagaccaaggtgggcagatcacgaggtcaggagatcgagaccatcctg…	9.9	0.13719	8	0.041554	300+	11	0.05	0	1	0.00028504	AAAAAAAA	TTGATATTGAATATTGGACTGGCCAGGCGCAGTGGCTCACGCCTGTAATCCCAGCACTTTGGGAGACCAAGGTGGGCAGATCACGAGGTCAGGAGATCGAGACCATCCTGGCCAACATGGCGAAACCCCGTCTCTACTAAAAATACAAAAAACTAGCCGGGTGTGGTGGCACGCGCCTGTAGATCCAGCTACTCGGGAGGCTGAGGCAAGAGAATCACTTGAACCCGGGAGACAGAGGTTGCAGTGAGCCGAGATGGTGTCACTGCACTCCAGCCTGGGAGACAGGGCAAGACTCCATCTC
71	Moq 44h	chr14	49171821	49172099	+	HeLa	AluY		ggccgggcgcggtggctcaggcctgtaatcccagcactttgggaagcctaggcgggcggatcacgaggtcaggagatcgagaccatcctggctaacacggtgaaaccccgtctctactaaaaatacaaaaaattagccgggcatggtggcgggtgcctgtagtcccagctactcggaaggctgaggcagtagaatggggtgaaacccaggaggcagagctcttgcggtgagccaagatcgcgccactgcactccggcctgggcgacagagcaagtctcTCAAGGAAATCATGGTGGAATAGTGGAAATGCCAGAAATAGCCCTCTTAGATTCTTCAAACCAACCCACCACCGTACtttgttttgttttgttttgttttTCtttttttgagacagagtct…	5.41516	0.500013	7	0.017811	72		0.05	28.5714	0.0142568	6.34835e-06	AAGGAAA	TCATGGTGGAATAGTGGAAATGCCAGAAATAGCCCTCTTAGATTCTTCAAACCAACCCACCACCGTACTTTGTTTT
72	Moq 149h	chr9	19370560	19370867	+	HeLa	AluSx		ggccgggcgcggtggctcacgcctgtaatcccagcactttgggaggccgaggcgggcggatcatcttaggtcaggagttcgagaccagcctggccaacatggcgaaactccgtctctaataaaaataggtaaaatagccaaaaataggtaaaatagccaggcgtggtggggggcgactgtagtcccagttactagggaggctgaggcacgacaatcgcttgagcccaagaggcggaggttgcaatgagtccagatcgcaccactgcactgcagcccaggcgacagagagagactccgcctcaaaaaaGTTCGAGTTCGAGACCAAGTAAACAAGAATAATTTTT	9.21986	0.192213	6	0	32		0.37	0	1	0	AAAAAA	GTTCGAGTTCGAGACCAAGTAAACAAGAATAATTTTT
73	Moq 45h	chr1	8956492	8956770	-	HeLa	AluJb		ggccaggcgcgatggctcatgcctgtaatcccagcactttgggaggctgaagtgggtggattgcttgagctcaggagttcgagaccagcctgggccacatggccaaagcccgtctctacaaaaaaatacaaaaattagctgggtgtggtggtacatgctactcccagctacttgggaggtcgaggtaggaggactgcttgagccctggaggtcatggctgcagtgagccaagattgcgccattgcactccagtctgggcaacagagcaagactctgtcaaaaaaagaaagaaagagaggaagaaagagagagagagagagagagagggagggagggaaaagaaagaaagaaagaaagaaagaaagaaagaaagaaagaaagaaagaaagaaagaaagaa…	14.2857	0	150		264			32.6667		0	AAAAAAAGAAAGAAAGAGAGGAAGAAAGAGAGAGAGAGAGAGAGAGAGGGAGGGAGGGAAAAGAAAGAAAGAAAGAAAGAAAGAAAGAAAGAAAGAAAGAAAGAAAGAAAGAAAGAAAGAAAGAAAGAAAGAAAGAGAGAGAAAGAAAAA	TCCAGGCCTGAGGGAAGGTGGGCCAAGATGATGCCCAGTTGTCTGTTCTATAATCAGCAAAGGGAGGCCACAATTCGGGTTCCCTGGGGGTAAGGAAGCCCTCTGATGCTGAACTGGGAGTTGAAGTAATCGATCCTAAACAGCGATTCTTAGTGGACCTACAGACAAATCACAGCATGGAATACCTCAGTCTGGGGCCGGTACCTAGAACATCTGACCCCCTCGTGAGGAGATGCTAGAGTGACGCTGT
74	Oler 30h	chr6	35968139	35968408	+	multiple	AluSx		gcaGGGTACCTCTGGGCCTCATGCCTGTAATCCCAGCACTTTGGGAAGCTGAGGCAGGTAGATCATTTGAGGCCAGGGGTTTGAGACCAGCCTGGCCAACATAAAGAAACCCCATCTCTATTAAAAATATAAAAATTAGCTGGGTGTGGTGGCAGGCACCTGTAATCCCAGCTACTTGGGAGGCTGAGGCACAATAATCACTTGAACTCAGGAGGCAAAGGTTACAGTGAGCCGAAATCGCGTCGTTGCACTCCACCCTGGGCAACAGGGCAAGATTCTGTCTAAAAACAACAACAACAACAACAACAACAACAACAACAACGACAACAACACAAAACAAAACAAAACAAAAAggcagggtacacagcattcctttcaatagctaaaggaaaatacatc…	20.3	0	70		50	16		28.5714		0	AAAAACAACAACAACAACAACAACAACAACAACAACAACGACAACAACACAAAACAAAACAAAACAAAAA	GGCAGGGTACACAGCATTCCTTTCAATAGCTAAAGGAAAATACATCTTAATTTT
75	Moq 145h	chr5	16952461	16952761	+	HeLa	AluSg	lande in another Alu	ggctgggcgcgatgactcacgcctgtaatcccggcacttcgggaggtggaggcgggcagatcacctgaggtcagaagttcgagaccagcttgcccaacatggtgaaacccccgtctctactaaacatacaaaaaattagcagagcgttgtggcgtgtgcctgtaatcccagctactcaggaggctaaggcaggagaatcgcgtgaacctgggaggcagagcttaagccgagatcatgccacagcaggcctgggcaacaagagcaaaactcagtttcaaaaaaaaaaaaaacaaaaaacaaTGTGATAAATCAGAATTGCTACAAGAATGTAAATTGTACAGGTCCAGTGTATAAAATAATTTAagccaggtgcagtggctctcgcctgtaatcccagca…	11.5079	0	61		300+			11.5079		0	AACAAGAGCAAACTCAGTTTCAAAAAAAAAAAAAACAAAAAACAATGTGATAAATCAGAA	TTGCTACAAGAATGTAAATTGTACAGGTCCAGTGTATAAAATAATTTAagccaggtgcagtggctctcgcctgtaatcccagcactctgggaggtcgaggcaggtggatcacctgatgtcaagagttcagggccaacctggccaacatggtgaaaccccaactctactaaaaatacaaaaattagccaagagaggtggtgggtgcctgtaatcccagctacttgggaggctgaggcaggagaattgcttgaacccaggaggcagaggttgcagtgagcagagatc
76	Canella2	chr20	41713686	41713999	-	IMR90	AluSx		GGCTGGGCGCAGTGGCTCACGCCTGTAATCACAGCGCTTTGGGAGGCCGAGGCGGGTGGATCACTTGAGGTCAGGAGTTTGAGACCAGCCTGGTCAACATGGTGAAACCTTGTCTCTACTAAAAATACAAAAAATTAGCCAGGCGTGTTGGCACGTGCCTGTAATCCCAGCTATTGGGGAGGCTGAGGCAGGAGAATCACTTGAACCTGGGAGGCAGAGGGTGCAGTGAGCTGAGATTGTGTCACTGCACTCCAGCCTGGGAGACAGAATGAGACCCTGTCTCAAAAAACAAAACAAAACAAAAAAACAAAAATAAAAATAAAAACAAATATAACAAAAtggcagtgagggcacaccttccttcccatttt	11.3	0	56		28			17.8571		0	AAAAAACAAAACAAAACAAAAAAACAAAAATAAAAATAAAAACAAATATAACAAAA	TGGCAGTGAGGGCACACCTTCCTTCCCATTTT
77	Moq 46k	chr7	5828638	5828947	-	K562	AluY		ggccaggcgcggtggctcttgcctgtaatcccagcacttcgggaggctaaggcgggcagatcacgaggtcaggagttcgagaccatcctggctaacacggtgaaaccctggctctactaaaaatacaaaaaattagctcggtgtcatggtgtacacctttaatcccagctactcaggaggctgaggcaggagaatggtgtgaacccagcaggcgaaggttgcagtgagccgagatcgcaccattgcactccagccctgagcgacagtgtgtgactccgtcaaaaaaaaaaaaaaaaaaaaaaaacaaaacaaaaCCAAAATAAACAGTAGAAATCATCTCCATAAAAATGATTCATTTACAAATCTTGTGGGTGTAGACTCTTTTTAGAATAATCCTTT…	12.1771	0	54		60			24.0741		0	ACTCCGTCAAAAAAAAAAAAAAAAAAAAAAAACAAAACAAAACCAAAATAAACA	GTAGAAATCATCTCCATAAAAATGATTCATTTACAAATCTTGTGGGTGTAGACTCTTTTT
78	Moq 126h	chr16	20726119	20726431	+	HeLa	AluSq		ggccgagtgcggtggctcatgcctgtaattccagcactttgggaggccgaggcgggcggatcacgaggtcaggagttcgagaccagccttgtcaacatggagaaatccccgtctctaccaaaaacacacacacaaaattagccaggcgtggtagtgggtgactgtaatcccacctacttgggaggctgaggcaggagaatcgctagaacccaggaaccagaggttgcaatgagccaagaccacgccattacactccaccctggacaacaagaaagaaatcacgtctcagaaaaaaaaaaaaaaaaaaaaaaaCTGGGATGGTGggccgggtgcagtggctcacgcctgtaatcccagcagtttgggaggccaaggcgggagcatcatttgaggccagga…	11.284	0	49		300+			11.284		0	ACAACAAGAAAGAAATCACGTCTCAGAAAAAAAAAAAAAAAAAAAAAAA	CTGGGATGGTGggccgggtgcagtggctcacgcctgtaatcccagcagtttgggaggccaaggcgggagcatcatttgaggccaggaattcaagaccagcctgggcaatatagcaaggaccccatctcttaaaaaaaaaaaaCAAAAAACAAAACAAAAAAAAAACTGCCTGTACATAATAGGAATGTTCATCgatatcctggggcacaaaaatacaattccttgccctcgtgcagtttacattccagtagggCGGGGGTCCCCAACCCCCTGTGCACAGACTAGTACCTGCCTGTCCAT
79	Moq 47h	chr3	178679472	178679767	+	HeLa	AluSx		ggccaggcacagtgactcacgcctgtaatcccagcactttgggaggccgaggtgggtggatcacctgaggtcaggagttcgataccagcttggccaacatggtgaagccctgactctactaaaaacacaaaaattagctgggcctggtggcaggtgctgggaggctgagacaggagaattggttgagcccaggagatggaggttggttgcagtgagccgagatggcaccactgcactccagcatgggtgacagagactccatctcaaaacaaaacaaaacaagacaaacgaaaaaACAAAAAACAAAAAACAACCCCGTGGTGCCACTGCACTATTTTCAAAGGGAAAAAGAGCCACCGCTCCAGGCTGAATGTTTTCTTATAGATCATATGCTGATAA…	10.728	0	48		25			20.8333		0	AAAACAAAACAAAACAAGACAAACGAAAAAACAAAAAACAAAAAACAA	CCCCGTGGTGCCACTGCACTATTTT
80	Moq 48h	chr12	121967490	121967802	+	HeLa	AluSx		ggccaggcacggtgactcacgcctgtaatcccagcactttgggaagccgaggcaggtggatcatttgaggtcaggagttcgagaccagcctgaccaacatggtgaaaccccatctctactgaaaatacaaaaattagctgggcagggtgacatatgcctgtaatcccagctatttgtgtggctaaggcatgagaattgcttgaacccaggaggcagaagttgcagtgagccgagattgcaccactgcactccagcctgggcgacagaacaagaccctgtctcaaaaaaaaaaaaaaaaaaaaaaaaaaaaaaGAGAGAGAGAGAGAAAAGAAAAGCACCTACTGTGAGCAGGGAGCACACCTGCTACATGAGGACACAGGTACCAGCCTTTAAGAAATT…	12.4113	0	47		383			14.8936		0	AAAAAAAAAAAAAAAAAAAAAAAAAAAAAAGAGAGAGAGAGAGAAAA	GAAAAGCACCTACTGTGAGCAGGGAGCACACCTGCTACATGAGGACACAGGTACCAGCCTTTAAGAAATTCCTAGAGTGTTTGAAGAGCAAACAACATGCTAGAAAAGCCCACACAGGCCAAATAAATGAAGATGGAGGAGACCAGCTATGGTAGTGAGAAATCAGGGGAGACTGCCTGGTGGCAGTGGGGCATGAAGGATGTCCAATCCAGATGTCCCCAAAGCAGCCATCTTCCTGTTCTGGAGAAGCCTGTCCTCAGCCAGAGCCAGCACACATCAGTCACCACTACGGTCTCATGGCCTCCAGCCAGGCTCCAGTTTGAAAAGAATCTTCCCTTTCTTTAGGCCATGGATTGTCCAGAAAAGCCAGATCATTAAGGACC
81	Canella10	chr2	62672622	62672934	+	IMR90	AluY	another full Alu past Atail	GGCCGAGCACAGTGGCTCACGCCTGTAATTCCAGCACTTTGGGAGGCCGAGGCAAGAGTGGATCACGAGGTCAGGAGATTGAGACCATCCTGGCTAACACAGTGAAACCTTGTCTCTATTAAAAATACAAAAAATCAGCGGGGTGTTGTGGCACATGCCTGTAGTCCCAGGTACTCGGGAGGCTGAGGCAGGAGAATGGCTTGAACCCAGGAGGCAGAGGTTGCAGTGAGCTGAGATTGATCCACTGCACTCCAGCCTGGGTGACAGAGCGAGACTTTGTCTCAAAAAAAAAAAAAAAAAAAAAAAAAAAAAGAAAAACAAAACAcggaaaacataccaagcctctctaatgttaataatttgatttggtggaatctattgtttggtctgttcagagct…	12.2	0	42		300+	24		7.14286		0	AAAAAAAAAAAAAAAAAAAAAAAAAAAAAGAAAAACAAAACA	CGGAAAACATACCAAGCCTCTCTAATGTTAATAATTTGATTTGGTGGAATCTATTGTTTGGTCTGTTCAGAGCTTGAGACCAGCCTGGCCAACATGGTGAAACCCCGTCTCTACTGAAAATACAAAAATTAGCCAGGCGTGGTGGTGGGCATCTGTAATCCCAGCAACTTGGGAGGCTGAGGCAGGAGAATCGCTTGAACCCGGGAGGTGGAGGTTGCAGTGAGCCGAGACTGCGCCATTGCACTCCAGCCTGGGTGACAAGAGCAAAATTCTGTCTCAAAAAAAAA
82	Moq 49h	chr5	43028766	43029076	-	HeLa	AluSx		ggctgggcgcagcggctcatgctgtaatcctggcagtttgggaggccgaggcgggcagattattgaggttaggagttcgagaccagcctggtcaatatgatgaaacaccgcctctagtaaaaatacaaaaattatccgggcgtggtggcgagcgcctgtaatcccagctactcaggaggctgaggcagtagaatcccttgaacctggggtgcggaggttgcagtgagccaagatcgcgccactgcactccaggctgggcgacacggcgagactctgtctcaaaacaaaacaaaaggaaaagaagagaaaaGAAAAAGAAACGCAGGCACCCTGAAATCGAAACTTGTTAGGACCAACAAGCCAACGACAGACGAATCTGCGGGGTCCTGCGACAGACAC…	10.7143	0	40		390			22.5		0	AAAACAAAACAAAAGGAAAAGAAGAGAAAAGAAAAAGAAA	CGCAGGCACCCTGAAATCGAAACTTGTTAGGACCAACAAGCCAACGACAGACGAATCTGCGGGGTCCTGCGACAGACACGCCAGCCCCGCCGCCACAGCACAGGGTTCTGGAGGTCGAGCTGTTCTGCGGGTTCTGCGGCGGCGCTGGGAAGAGACGGCGCCCGGGCAGCTCCCCTGTCACCGGCTTGGAGGAGCGGCGGGCTCCCCTAGCCCAgcgccgccgccgccgcccgggAACGCCAGGCTCACCCCAGCTGGGGAAGCTCCGAATCCCTCAGATCGGCGACCTGAGTGCTGTCGCCCCGAGAAAATGGAGGCATCGAGCAACGAGCTGTGCTGAGACCGAGAGACCTCAGTTCTGCGAAATGTCGGTGCCTGGAGCTTGCGAAT
83	Moq 108k	chr6	27307528	27307835	+	K562	AluSg		agctgggcgcggtgtctcaagcctgtaatcctagcacttcgggagaccgaagctgtcggatcaccaggtcaggagttcgagaccagcctggccaatacggtgaaaccccgtttccactaaaaatacaaaaattagcagggcgtggtggcaggcgcctgtagtctcagctgctcgggaggctgaggcagcagaatcgcttgaacccaggaggtagaggttgcagtgagccgagattgtgccactgcactccagtctcggtgacagagcaggactctgtctcaaaaagaaaaaaagaaagaaaagaaaaTATAtaaagaatagggacagggtcctcatcaaacccatgataagaagaacctgaaaagattaacatttt	11.7857	0	40		52			22.5		0	AAAAAGAAAAAAAGAAAGAAAAGAAAATATATAAAGAATA	GGGACAGGGTCCTCATCAAACCCATGATAAGAAGAACCTGAAAAGATTAACATTTT
84	Moq 50h	chr22	24486100	24486408	+	Hela	AluSg		ggctgggcgtggtggctcatgcctgtaattccagcactttgggaggctgaagcaggcggatcatgaggtcaggagttcgagtccagcctggccaatatgatgaaaacccttctctacccaaaatataaaaaattagccgggtgtggtggcatacacctgtaatcccagctactcgggtggctgaggcagaattgctggaactggggaggtggaggttgcagtgagctgagattacactactgcattccagcctgggcatcagagcaagactccatctcaaaaaaaaaaaaaaaaaaaaaaacacaaaaacaaataatagtggtttcccttcaggaaatattgaccagaagggagcatgagggaagttctaggTCTCTGTTTACTTTTTgatcaagctac…	13.3574	0	40		70			12.5		0	AAAAAAAAAAAAAAAAAAAAAAACACAAAAACAAATAATA	GTGGTTTCCCTTCAGGAAATATTGACCAGAAGGGAGCATGAGGGAAGTTCTAGGTCTCTGTTTACTTTTT
85	Moq 51h	chr7	148293910	148294222	-	HeLa	AluSx		ggctgggcacggtggctcatgcctgtaatcccagcactttgggaggccgaagcgggtggatcacttgaggtcaggatttcgagaccagcctggccaacatggtgaaacctcaaatctactaaaaatacaaaaattagctgggcatggtggcacatgcctgtagttccagctacttcggaggctgagacaagagaatcacttgaacctgggaggcggaggttgcagtgagccatgatagcaccgttgcattctagtctgggtgacagagcaagaccttgtctcaaaaaaaaaaaaaaaaaaaaaaagaaaaaagaaaaaaagacttgaaagcagggactagaagggaagatatgtgtacacctgtgttcatagcagcatagttcacaattagccataagg…	13.4752	0	40		390			7.5		0	AAAAAAAAAAAAAAAAAAAAAAAGAAAAAAGAAAAAAAGA	cttgaaagcagggactagaagggaagatatgtgtacacctgtgttcatagcagcatagttcacaattagccataaggtagaagcaaccaagtacccatcgagggacatgaatgagtaaacgcaatgtggtatgtacaGTCATCTAcagtcgtccctcggtatctgtgggcagtggttccaggacccctgctggatcccaaaatccatggttgcttaagcccctcataagatggtgtagaattgccgggcgtggtggctcacacctgtaatcccagcactttgggagcctgaggtgggtggatcacgtaaggtcaggagttcgagaccagcctggccaacatggtgaaaccgtttctactaaaaatacaaaaattagccgggtgtggtggt
86	Moq 53k	chr17	60094400	60094709	-	K562	AluSg		ggctgggcgcagtgactcactcctgtaatcctagcactttgggaggccaaggcggatggatcacaaggtctggagttcaagaccagcctggccgagatggtgaaacctgatctctactaaaaatacaaaaattatttgggcacggtggtgggcgcctgtaatcccagctactcaggaggctgaggcagggaattgcttgaacccggaaggtggagcttacagtgagccaagatttcgccactgcgctccagcctgggcaacagagcaagactctgtctgaaaaaaaaaaaaagagagaggaaaaaaaaaAGAAGCAGCAGCCTCCCCCAGGTCTCCCATCACGTTCTGAAATCCTAACTTCTATTACCTAATACAAGGCTACAAATTATGTTAGTCGGG…	13.2616	0	37		155			21.6216		0	AAAAAAAAAAAAAGAGAGAGGAAAAAAAAAAGAAGCA	GCAGCCTCCCCCAGGTCTCCCATCACGTTCTGAAATCCTAACTTCTATTACCTAATACAAGGCTACAAATTATGTTAGTCGGGTGGTTGGGAACAAAGCGTGTGCCATAAAAATAAGGTAAATGTGAATGTGTACATCAGTTTGCTAAGTTTTTT
87	Moq 129h	chr17	24158522	24158829	-	HeLa	AluSx		ggccagatgtggtgactcatgcttgtaatcccaacacttcaggaggctgaggcggacggatcacttgaggccaggagttcaagaccagcctgaccaacatggtgaaacctcatctctactaaaaatatgaaaattagctgggcatggtggcacaggcctgtaattccagctactcaggaggctgaggcaggagaattgcttgaacccaggaagtgggggttgcagtgagctgagatcgttggactgcactccagcctgggtgacagagtgagactccacataaaagcaaaacaaacaaacaaaaaaaCACACACACAAAAACAAGCGTTTCTT	14.3369	0	37		300+	9		14.3369		0	AAAACAAACAAACAAAAAAACACACACACAAAAACAA	GCGTTTCTTCAGCCCAAGAATCATTTCCAGTATTAAGATAAATATTTgccaggcgcggtggctcacgcctgtaatcccaggactttgggaagctgaggcaggcggatcacctgagttcgggagttcaagaccagcttgaccaacatggagaaaccccatctctattaaaaatacaaaaattagctgggtgtggtggtgcgtgcctataatcccagctacttgggaagcccaggcaggagaatcgcttgaacccaggaggtagaggttgcagtgagccgagatt
88	Canella4	chr19	308075	308378	-	IMR90	AluSg	another full Alu after Atail	GCACGGTGCGGTGACTCACGACTGTAATCCCAGCACGTTGGGAGGCCGAGGTGGGTGGATCATGAGGTCAGGAGTTCAAGACCAGCCTGGCCAACAAGGTGAAAACCTGTCTCTGCTAAAAATACAAAAAATTCACCAGGCATGGTGGCAGATGCCTGTAGTCCCAGCTACTCGGGAGGCTGAGGCAGGAGAATCACTTGAACCCGGGAGGCGGAGCTTGCGGCGAGCAGAGATTGCGCCACTGCACTCCAGCCTGGCGACAGAGCGAGACTCCGTCTCAAAAAAATAATAAAAAATAAAATAAAAACAAAATAAcctgtatattctttaaaactcatcattgctgggctgggcgtggtggcccatacctgtaatcccaggactttgggaggctgaggt…	11.7	0	36		300+	8		16.6667		0	AAAAAAATAATAAAAAATAAAATAAAAACAAAATAA	CCTGTATATTCTTTAAAACTCATCATTGCTGGGCTGGGCGTGGTGGCCCATACCTGTAATCCCAGGACTTTGGGAGGCTGAGGTGGGCAGATTACTTGAGGTTAGGATTTCAAGAACAGCCTGGGCAACATGGTGAAACCCCATCTCTACTAAAAATACAAAACAAATTAGCTGAGCGTGGTGGCGGGCGCCTATAACCCCCAACTACTCGGGAGGCTGAGGCACGAGAATCGCTTGAGCCCGGGAGGCAGAGGTTGCAGTGAGCCGAGATAGCACCCCTGCACTCCAACCTG
89	Moq 54h	chr15	83190011	83190329	+	HeLa	AluSx		ggccgggtgtggtggctcatgcctgtaatcccagcactttgggaagccgaagcaggcagatcacttgaggtcaggagttcgagaccagcgtggccaaaatagtgaaacactttctctactaaaaatagaaaaaattagccaggcatagtggcacatgcctgtagtcccacctactcgggaggctgaggtgggagaattgcttgaacccgggaacctgggaggcagaggttgcagtgagctgagatcatgccattgcactccagcctgggtgacagagtaaagcttcgtctcaaaaataaaacaacaacaataaaaaaaccccaaacagcattggaaatgcttggaaaatggaaccgagattgaaactataacctcagaggcctgaatggaatttgtagc…	13.1206	0	36		391+			27.7778		0	AAAAATAAAACAACAACAATAAAAAAACCCCAAACA	GCATTGGAAATGCTTGGAAAATGGAACCGAGATTGAAACTATAACCTCAGAGGCCTGAATGGAATTTGTAGCCTGAACACAACTAGGTAGATTGCCTTCCAAGACAAAGATGTTAATACTCTCCATAAGATTTAAACAAGAATCAGAGTCTTGTAATATTTAAAATGTCCAAATACAATAAAAGTTACATGGCATATGAAAAATCATGAAAATCTCCACTTGCATGGAAAGACAATCAAAGAGTGCCAATGCCACAGTGACACAGATGTTAGAATCATCTGACTTTAAAATCATCTGACTTTACTATAAAAATGTGGCAAGTAAGGGTGAATACTCTGGAAACAAATGGAAAGATAGAAAGTCTCAGCAAAGAGGTAAAAGACTAGGCTGG
90	Oler 4h	chr1	154452523	154452831	+	multiple	AluSx		GCCTGGCGCAGTGGCTCACACCTGTAATCCCAGCACTTTGAGAGGCAGAGGCGGGTGGATCACTTGAGGTCAGAAGTTCGAGACCAGCCTGGCCAATGTAGCGAAACCCCATCTCTACTACAAATATAAAAATTAGCCGGGCCTAGTGGCGCATGCCTGTAATCCCAGCTACTCGGGAGGCTGAAGCAGGAGAATCGCTTGAACCTGGGAAGCGGAGGTTTCAGTGAGCCAAGATCCCACCATTGCATTCTAGCCTGGGCAACAGAGTGAGACTCTATCTCAAAAAAATAAATAAAATAAAATAAAATCAGTGTAAAggaatagagagcagctgacacgctgtcctctggcgacctgtcgctggagaggttgggactctggatgcgtgcggggctctgg…	13.5	0	36		920			27.7778		0	AAAAAAATAAATAAAATAAAATAAAATCAGTGTAAA	GGAATAGAGAGCAGCTGACACGCTGTCCTCTGGCGACCTGTCGCTGGAGAGGTTGGGACTCTGGATGCGTGCGGGGCTCTGGCCTACCGGTGACCCGGCTAGCCGGCCGTGCTCCTGCTTGAGCCGCCTGCTGGGGCCCGCGGGCCTGCTGATCTCTCGCGCGTCCGAGCGTCCCGACTCCCGGTGCCGGCCCGGGTCCGGGTCTCTGACCCACCCGGGGGCGGCGGGGAAGGCGGCGAGGGCTACCCTGCCCCCGTGCGCTCTCCGCTGCGGGCGCCCGGGGCGGCCGCGACAACCCCACCCCACTGGCTCCGTGCCGTGCGTGTCAGGCGTTCTCGTCTCCGCTGGGTTGTCCGCCGCCCCTTCCCCGGAGTGGGGAGTTGGCCAGGGCCGATCGAC…
91	Moq 55h	chr19	60392879	60393179	+	HeLa	AluJo		gctgggtgcagcggctcacgcctgtgatgcaaacactttgggaggccgaggtggaagggctgcttggggccagaagttcaagaccagcctgggcaacctggtaagaccacccccccgacctccatctctacaaaaaattaaaaaattagccaggcattgtggtgcgtgcctgtggtcccagctactggggaggctgagatgggagggtcacttgagcccaggaggtcgaggctgcagtgagctatgattgcgccactgcactccagcctgggccacagagtgagaccctgtcttgacaaaTTAATaaataaaataaaataaaataaaataaTTCATCTGATTTTCTCTCTAATTTATTCTAATTTTCACATTAGAAGAATATCAAAATAggccaggggc…	14.539	0	36		9			25		0	ACAAATTAATAAATAAAATAAAATAAAATAAAATAA	TTCATCTGATTTT
92	Moq 122h	chr13	47246061	47246183	-	HeLa	AluSp		agccaggcacgatgactcatgcctgtaatcccagcactttgggaggcggaggcagacggatcgcctgaggtcggaagttcaaaaccaacctgaccaacatggagaaacccggtctctactaaaaacagacaaacaaacaaacaaaaccaaaattagccgggcgtggtggcgcatgcctgtaatcccagctattgtggaggctgaggcaggagaattgcttgaaccggagaggtggaggttgtggtgagctgagatggtgccattgcactccagcctgggcaacaagagcgaaactccatctcaaaacaaacaaacaacccaacaaaaaacaacaaaaaACAATTCCTTAGGTCTCTTTGCAAATTTATATTATTAGGGATTGGGCAACTTTT	12.5	0	35		237			12.5		0	AAAAACAGACAAACAAACAAACAAAACCAAAATTA	CTTGAAAGCAGGGACTAGAAGGGAAGATATGTGTACACCTGTGTTCATAGCAGCATAGTTCACAATTAGCCATAAGGTAGAAGCAACCAAGTACCCATCGAGGGACATGAATGAGTAAACGCAATGTGGTATGTACAGTCATCTACAGTCGTCCCTCGGTATCTGTGGGCAGTGGTTCCAGGACCCCTGCTGGATCCCAAAATCCATGGTTGCTTAAGCCCCTCATAAGATGGTGTAGAATTGCCGGGCGTGGTGGCTCACACCTGTAATCCCAGCACTTTGGGAGCCTGAGGTGGGTGGATCACGTAAGGTCAGGAGTTCGAGACCAGCCTGGCCAACATGGTGAAACCGTTTCTACTAAAAATACAAAAATTAGCCGGGTGTGGTGGT
93	Moq 139h	chr19	18352405	18352688	+	HeLa	AluJo		ggccagatgtggtggctcatgccatcacaggatcccagcactgtgagaggacaaggaaggaggatgcttgagctcaggagttcgagaccagcctgtacaacatagcaagacccccgtctctacaaaatataaaattagccagttgtggtggcacgcgcctctagtcccagctactcgggaggttgaggtgacaggatcccttgagcccaggaggtcgaggctgcagtgagtgggtaacagagccaaaccctgtctctaaaacaaacaaaaacagaaacaaaaaGTACACTACTTACTGTCCTGCTTCTCACCATTCCAGCCTGGTAGTCCtttttttttttttt	14.2857	0	34		39			14.2857		0	AAAACAAACAAAAACAGAAACAAAAAGTACACTA	CTTACTGTCCTGCTTCTCACCATTCCAGCCTGGTAGTCCTTTTTTTTTTTTTT
94	Oler 36h	chr9	44010788	44011093	-	multiple	AluSg		gccgCCGGGCATGGTGGTCACACCCATAATCCCAGCACTTTGGGAGGCCAAGGCAGGCAGATTATGAGGTCAGGAGTTCAAGACCAGTCTGACCAACATAGTGAAACCCCATCTCTACTAAGAATACACAAAATTAGCTGGGTGTGGTAGCACATGCCTGTACTCCTAGCTACTTGGGAGGCTGAGGCAGGAGAATCGCTTGAATCCAGGAGGTGGAGGTTGCAGTGAGCCGAGATCATGCCACTGCACTCCAACCTGGGTGACAGTGGGAGACTCCATCTCAAAACAAACAAACAAACAAAAAACAACCAGAAAAggatagggctgaagaacagaggtcgctgcatttagaaaggaggcggggtcagaggaatagaaagggatagggctgaagaacag…	14.7	0	34		187	29		23.5294		0	AAAACAAACAAACAAACAAAAAACAACCAGAAAA	GGATAGGGCTGAAGAACAGAGGTCGCTGCATTTAGAAAGGAGGCGGGGTCAGAGGAATAGAAAGGGATAGGGCTGAAGAACAGAGGTCACTGCATTTAGAAAGGAAGTGGGGTCAGAGGAGCAGAGGGAGCATTTGGTCACTGCTCTGCTGAGTAAAGCAGGATAAAGTACTTGATGACCGTTGGACTTTTTT
95	Moq 104k	chr16	30477654	30477962	+	K562	AluSx		ggcgcagtggctcacgcttgtaatcagcagtttgggaggccgaggccagcggaacaactgaggtcagaagttcgagaccagcctcaccaacatggtgaaaccccgtctccactaaaaacacacaaaaaaacagccaggtgtggtggcgtgcacctgtaatcccagctactggggaggctgaggcaggagtatcgcttgaacgcgcgaggcggagtttgcagtgagccgagattgcctcaccgcactccagcctgggcgacagagcgaaactctgtctcaaaaataaaaaagaaagaaagaaagaaaaaGGAGTGGATACAGGAGAACCTCCTCCATCGTAGGCTTGTTGGGGCCTGAAATTCTGGAAGTTTCT	10.5455	0	33		57	57		21.2121		0	AAAAATAAAAAAGAAAGAAAGAAAGAAAAAGGA	GTGGATACAGGAGAACCTCCTCCATCGTAGGCTTGTTGGGGCCTGAAATTCTGGAAGTTTCT
96	Moq 109k	chr6	134619976	134620267	+	K562	AluSp		gctgggcgtggtggctcatgcctgtaatccccgcactttgggaggccgaggcaggcagatcacctgaggttgggagttcaagaccagcctgaccaacatggagaaaccctgtccaggcatggtggcgcatgcctgtaatgccagctattcgcaaggctgaggcaggagaatcacttgaacccaggaggcaggggttactgtgagctgagatcgtgccattgcaccccagcctgggcaacaacagctaaacttcatctcaaaaaaacccaacaaacaaaacaaaacaaaaaaCCCACAATTAGTTCATAAAAGACTTGCACTTAATTTGCCTTCTTATTTT	10.8527	0	33		35			30.303		0	AACAAACAAAACAAAACAAAAAACCCACAATTA	GTTCATAAAAGACTTGCACTTAATTTGCCTTCTTATTTT
97	Canella35	chr19	61692261	61692570	-	IMR90	AluSx		GGCTGGGTGCAGTGGCTCACACCTGTAATCCTAGCAATTTGGGAGGCTAAGGCAGGCGGATCACTTGAGGTCAGGAGTTAAAGACCAGCCTGGCTAACATGGTGAAACCCCGTCTTTACTAAAAATACAAAAAAATTAGCCGTGCATGGTGGTGGGCACATGTAATCCCAGCTACTTGGGAGGCTGAGGCAGGAGAAGAGCTTGAACCTGAGAGGCAGTGAGGTTGCAATGAGCCAAGATCATGCCACTGCACTCCAGCCTGGATGACAGAGCACGGTTCTGTCTCAAAAAATAAAAATTAAAAAAAAATGTAAAAATActtggcatctttattgtaagatttttaaaagcatccactttggtatttgaagttcttggggtatatgatctacatggaat…	14.8	0	33		21	9		21.2121		0	AAAAAATAAAAATTAAAAAAAAATGTAAAAATA	CTTGGCATCTTTATTGTAAGATTTTT
98	Moq 58h	chr12	121497231	121497532	-	HeLa	AluSx		gcggtgactcacgcttgtaagcccagcactttggaaggccgagtcgggcggatcacctgaggtcagaagtttgagaccagcctggccaacatggtgaaaccctgtctctactaaaaatacaaaaattagctgggcttggtggtgcacctgtaatcccagctactcgggaggcggaggtgggagaattgcttgaacccaggaggtggaggctgtagtgagttgagatcgtgacactgcattccactctgggtgacagagcaagactgtgtctcgaaaagaaaagaaaagaaagaaaagaaaaataccgttaagttggatagcttagaaacaaaatgtgtttctcagagttctagaggctgggaagtccaagggtaaggtgccagcaaattcagtgtctgc…	11.3971	0	31		190	33		19.3548		0	AAAAGAAAAGAAAAGAAAGAAAAGAAAAATA	CCGTTAAGTTGGATAGCTTAGAAACAAAATGTGTTTCTCAGAGTTCTAGAGGCTGGGAAGTCCAAGGGTAAGGTGCCAGCAAATTCAGTGTCTGCTGAAGACCATCTCCTGGTTCATAGATGGCACCTGTTCACTGTGTCCTGACGTCATAGTGCAAAAGTCTCATTAACTCTTTGAGGTGCCTTGTTTT
99	Oler 16h	chr17	25719112	25719418	+	multiple	AluSx	6 bp missing in top propeller right half	GGCCAGGCACGATGGCTCATGCCTGTAATCACAGTACTTTGGGAGGCCAAGACGGGCAGATCCCCTGAGGTCAGGAGTTCGAGACCAGCCTGATCAACATGGTGAAACACCATTTCTACTAAAAATACAAAAATTAGCTGGGGGTGTACTCCTGTAATCCCAGCTACTCAGGAGGCTGAGGCAGGAGAATCACTTGAACCTGGGAGGTGGAGGTTGCAGTGAGCCAAGATCATGCCACTGCACTCCAGCCTGCACGATGGAGCGAGACTTCATCTCAAAACAAAAAACAAAACAAGAAAAACAAAAgggcagccagggctgagaaccgttagcgtcatgcgatctcatttcccctatgctctccctacttagaatgccactgtttatccaggtggccaa…	13.4	0	30		139	40		16.6667		0	AAAACAAAAAACAAAACAAGAAAAACAAAA	GGGCAGCCAGGGCTGAGAACCGTTAGCGTCATGCGATCTCATTTCCCCTATGCTCTCCCTACTTAGAATGCCACTGTTTATCCAGGTGGCCAAGCAGCTAAATCAAAGATTCTCTTTAGAAATGTGGGGGCAAGTTCTGTTTTTTT
100	Moq 60k	chr3	173741595	173741903	-	K562	AluSq		ggccaggcacagtggctcacacatgtaatcccagcactttggaaggctgaggcgggcgggttacttgaggtcagaagttcgagaccagcctggcctacacggtgaaacttgtctctactaaaaatacaaaaacaagctgggtatggtggcgtgtgcctgtaatcccagctactcgggaggctgaggcaggagaattgcttgaacctgggaggcagaggttgcagtgagccgagatcgtgccattgcactccagcctgggggacaagagcaaaactccatctcaaaaaaaaaaaaaacaaaaaaagaaaGGATCTTAACAACACCTCTAACCCTGTCTTTGGTCAATGGAGAGACAAGCTAATTCGTTCAGTTGGAAATATACTTTCTAAACAAATATGT…	11.3475	0	29		121			13.7931		0	AAAAAAAAAAAAAACAAAAAAAGAAAGGA	TCTTAACAACACCTCTAACCCTGTCTTTGGTCAATGGAGAGACAAGCTAATTCGTTCAGTTGGAAATATACTTTCTAAACAAATATGTTTCTTTATTGCTGGTTTAGCAAGAATTATTTTT
101	Moq 61h	chr15	66077310	66077613	-	HeLa	AluJo		ggtcaggcatgatgactcatgcctataatcccagccctttgggaggccaaggcaggtggatcacttgagcccaggagttcaagaccagcctggacaacatagtgagaccttgcctctacaaaaaataaaaatacattagccgagtatggtggcacacacctgtggtcccagctactgggaaggctaaggcagaaggattactgaagcccagaaaattgaacctacagtgagctgtgatcatgctactgtaccccagcatgggcaacacagcgagaccctgtctcaaaaaacaaacaagcaaaaCCCAAAATAAGTTATACAACAAAAAGATGGGATGCAGAGAGGAAAGAGTCTGATTTATCCCTTGAGGATAGCAAGCTGGGTGAAAACCTGAGATTC…	18.1495	0	29		390			27.5862		0	AAAAAACAAACAAGCAAAACCCAAAATAA	GTTATACAACAAAAAGATGGGATGCAGAGAGGAAAGAGTCTGATTTATCCCTTGAGGATAGCAAGCTGGGTGAAAACCTGAGATTCTGGGGCTGAGACAGGGAATTCTTCTTCATAGAGAGTTGGGCCACTAGAACCAGAAGTTTGAACCATGTCCAGGATCCATGCAGAAAATTAAAGTCAAAGGCAGAAGGAAAGTCCTAGGGCAGGAGGACAAGACAAATGGTTCAGAGGCAGCTTGCATTGCTGGAGCACAGAGCTCCAAATCCTGGAACCAAGGAGACCAGATTGATCACAAAAAGGTAGAGTCAGCATCAATTGCCTGAGTAATTCCCTCAGTCCCAGCAGCCCTGTCACTTCTTTGGGCCCCACCTCATGATCAAGCAACCAA
102	Moq 72k	chr10	75396406	75396689	+	K562	AluSx	low	ggccgggcgcagtagctcatgcctgtaatcccagcactttgggaagccgaggcgggtggatctcctgaggtcgggagttcgagatcagcctgaccaatatggtgaaatcccatctctactaaaaatacaaaaattcgctgggctgtggtggtactcaggaggctgaggtgggagaatcgtttgaacccaggaggcatacgtttcagtgagccgagatcgcaccactacactccagcctgggtgacagagggagaccccatctcaaaaaaaaagaaaaaagaaaTGAGGAATGCAGATTTTAGGACCTTTCACGGGGAAGCACATATATTCAAATTATTCTTAAGGTATTTTTGTGGGGAAGGGGGTTACATGTTAGCTAATATCAATAAGAGTTATTTT…	10.8949	0	28		10			28.5714		0	ATCTCAAAAAAAAAGAAAAAAGAAATGA	GGAATGCAGATTTT
103	Moq 63h	chr16	16030574	16030881	-	HeLa	AluJb		agctgggcgcagtggctcacacttgtaaccccaacactttgggaggctgaggcgggagaactgctttgagttcaggagttcgagaccagtctgggcaacatggcaagaccctgtctctacaaaaaatataaaaattggccggacatggtggcacgtgcctgtagtcccagctactcaagaggctgaggcacgagaatggcttgaacccgggaggcagaggttgcagcaagctgagattgtgccatcgcactccagcctgggtaatagtgagaccctgtctcaaaaataaataaaaagaaaagaaaaaGAGCTCATGGTAGTTCATTATCCTAGGCTGTCTACTTTATGTTTCCATCATAAAAGGCTAAATAaaaagctcctccagtgattcaaatacac…	16.4286	0	28		398			17.8571		0	AAAAATAAATAAAAAGAAAAGAAAAAGA	GCTCATGGTAGTTCATTATCCTAGGCTGTCTACTTTATGTTTCCATCATAAAAGGCTAAATAaaaagctcctccagtgattcaaatacacagccagggctaaggatcaGGCTCCGCTCTGGGGCTCGGAGGGGTGATGAAgttcccagccctgcctgtccactggaatcacctaaggagtttgttaagtgccaagtgcctagggccccaacccagaccaactaaatcagcacctccagggggaggaccctgacaGCCACAGATCTTTAATAAGATCATCAGATGCAGCCGGTGCATTCcagaccaactgaagccgagttcagatcagaccgtggacccggacagacctgggttctaatcccagccctgctatattctagctgatgaccttgggcaagt
104	Oler 3c	chr1	159351474	159351777	-	HeLa	AluSq		GGCCAGGTGCCGTGGCTCACGCCTGTAATCCCAGCACTTTGGGATACCGAGGTGGGTGGATCATCTGAGGTCAGGAGTTCGAGACCAGCTTGGCCAACATGGCGAAACCCCATCGCTACTAAAAATAAAAAAATTAGCCAGGTGTGGTGGCGGGCACCTGTAATCCTAGCTACCCAAGAGGCTGAGGCAGGGAGAATCGCTTGAATCCGGGAGGCAGAGGTTGCAGTGAGCCAAGATTACGCCATTGCACTCCAGCCTGGGCAAAGAGCGAGACTCTTGTCTCAAAAAACAAACACACAAAAAGTATGAAttgtttatttctggaatttt	10.5	0	27		16	3		29.6296		0	AAAAAACAAACACACAAAAAGTATGAA	TTGTTTATTTCTGGAATTTT
105	Canella19	chr3	171543568	171543860	-	IMR90	AluSc	5' truncated missing part A box	GCGGCTCACATCTGTAATCCCAGCACTTTGGGAGACCGAGGCGGCAGATCACGAGGTCAAGAGATTGAGACCATCCTGGCCAACATGGGGAAACCCTATTTCTACTAAAAATACAAAAATTAGCCGGGTGTGGTGGCATGCCTGTAGTCGTAGCTCTTCAGGGGGCTGAGGCAGGAGAATAGATTGAACCCAGGAGGCAGAGGTTGCAGTGAGCTGAGATGGCGCCATTGCACTCCAGCCTGGCAACAGTGTGAGACTCCGTCTCAATGAAATGAAATAAAAAATAAATAAActtgctttcgctttggactgcggacttgccctgatttctttgttgcgtgagatccaagaaccctctcttggggtctggatcaggacccctgtcctgtaacatatttc…	12.5	0	27		158	4		25.9259		0	AATGAAATGAAATAAAAAATAAATAAA	CTTGCTTTCGCTTTGGACTGCGGACTTGCCCTGATTTCTTTGTTGCGTGAGATCCAAGAACCCTCTCTTGGGGTCTGGATCAGGACCCCTGTCCTGTAACATATTTCTGGCGACCACAGAAGGGACTACAGTGCAGAAACCCCCGACCCAGCGGCTACTTTT
106	Moq 64k	chr3	173741931	173742240	+	K562	AluSx		ggccaagtgtggtgactcactcctctaattccagcactttgcgaggcagaggcgggcggatcacctgaggtcacgaattccagaccagcctggccaacatggtgaaatcctgtctctactaaaaatacaaaaattagctggatgtggtggtgcacacatgtaatcccagctacttggagggctgaagcaggaggatcacttgaaccggggaggcaggggttgcagtgagctaagatcacgccactacacttcagcctgggcaacagagcgagactctgtctcaaaaaaataaaaataaaaataaataaaCTTACTGAGTTTAATTTTAGAGCTTGGCTAAATGACAAAGGAAGAGGATAAAGGAAAGGAACAAAGAAAGACCAGGCCATAGCTTTAATC…	13.4752	0	27		14			14.8148		0	AAAAAAATAAAAATAAAAATAAATAAA	CTTACTGAGTTTAATTTT
107	Moq 65h	chr1	209879097	209879402	-	HeLa	AluSg		ggctgggtgtggtggctcacgcctgtaatcccagcactttgggaggccgaggtggatggatcacgaggtcaggagttcgagaccagtctgaccaatatggtgaagccccatctctactaaaaatacaaaatttagccaggcatggtggtgcatgcctgtaattccagctactcaggaggttgaggcaggagaatctcttgaacccgggaggcagaggttgctgtgagccgagatcgcaccactgcactccagcctgagtgacagagtgagactatgtctcgaaaacaaaacaaaacaaaaacaaaCACTTTGATGGGTTGAGTTCCgtggctaatgcctgtaatccccacactttgggacaccaaggcgggaggattgcttgaggccagtttgagacca…	10.3571	0	26		144			19.2308		0	AAAACAAAACAAAACAAAAACAAACA	CTTTGATGGGTTGAGTTCCGTGGCTAATGCCTGTAATCCCCACACTTTGGGACACCAAGGCGGGAGGATTGCTTGAGGCCAGTTTGAGACCAGCCTGGGCAACATAGGGACACCCAGTGTGGTGTTATGAAATAGATTGGTTTT
108	Moq 66h	chr21	43249275	43249579	+	HeLa	AluSg		ggcctggcacagcggctcacgcctgtagtcccagcactttgggaggccaaggcgggcagatcacgaggttaggagatcgagaccagcctgaccaacatggtgaaaccccgtctctactaaaaatacaaaaattagccaggtgtggtggcaagggcctataatcccagctacttgggagcctgaggcaggagaattgcttgaacccgggaggcagaggttgcagtgagctgggatcgccccactgcacactccagcctgggcagcggagtgagactccgcctgaaaaaaaaaaaaaaaaaaacaaGTaattatccgggcctggtggcgggtgcctgtaaccccatctactcgggaggctgagccaggagaatggcttgaacctgggaggcagaggttgca…	10.3571	0	26		176			11.5385		0	AAAAAAAAAAAAAAAAAAACAAGTAA	TTATCCGGGCCTGGTGGCGGGTGCCTGTAACCCCATCTACTCGGGAGGCTGAGCCAGGAGAATGGCTTGAACCTGGGAGGCAGAGGTTGCAGTGAGATGAGATTGTGCCACTGCACTGCAGCCTGGGTGACAGAGCCAGACTCCGTCTCAGAAAAGAAAAAGAAAAAGAAAATTTT
109	Moq 67k	chr19	4741752	4742059	+	K562	AluSq		ggccgggcatagtggctcacgcctgtaattctagcactttgggaggctgaggcgggcggatctcccaaggtcaggagttcgagaccatcctggccaacatggcgaaacccgtctctaccaaaaatacaaaaattagccgggcgtggtggtggatgtctgtagtcccagctactcgggaggctgaggcacgagaatcacttgaacccgggaggcagaggttgcagtgagccgagattgcggcattgccctccagcctaggcaacaagagcgagacgctgtctcaaaaacaaaaaccaaaaccaaaaaaCCCCACAAAGTTATTGaaagaaataaataaaaataaatacgtaaataaaagaaggaaattctgacacatactagaatatacataaatgtatg…	10.2837	0	25		148			20		0	AAAAACAAAAACCAAAACCAAAAAA	CCCCACAAAGTTATTGAAAGAAATAAATAAAAATAAATACGTAAATAAAAGAAGGAAATTCTGACACATACTAGAATATACATAAATGTATGTAAATGAATAAATGAATATATGAATGTGAGAATAAGAAGTGAGCGCGTCATTTTTT
110	Moq 68h	chr19	14479956	14480263	+	HeLa	AluSx		agccaggaggggtggctcacgcctgtaatcctagcactttgtgaggctgaggcgggtggattgcctgagctcaagagttcgagaccagcctgggtaacatggtgaaaccctgtctctactaaaatataaaaaattagctgggcgtggcagcatgcacctgtaatcccagctacccaggaggctgaggcaggagaatcgcttgaacctcgggggcagaggttgcagtgagccaagattgcgccactgcactccatcctaggtgacagagtgagactccttctcaaaaaaaaaaaaaaaaagaaagaaaGTGCTCTCAGGTCTGTGGGAGAGAAGATGAGTGCATGCTCTTTAAGGCCTAGtttttttgttttttttttttgagacagtgtcttactctgt…	11.0714	0	25		59			8		0	AAAAAAAAAAAAAAAAAGAAAGAAA	GTGCTCTCAGGTCTGTGGGAGAGAAGATGAGTGCATGCTCTTTAAGGCCTAGttttttt
111	Canella7	chr2	44316756	44317070	+	IMR90	AluSx		GGCCAGGCGCAGTGGCTCACGCCTGTAATCCCAGCACTTTGGCAGGCCAAGGCGGGCAGATCACTTGAGGTCAACAGTTTGAGACCAGCCTGGCTAAAATGGTGAAACCTGTCTCTACTTAAAAAATAAAAATAAAAAAATTAACTTGGTGTGGTGCTGCGTGCCTGTAGTCCTAGCTACTCGGGAGTTTGAGGCAGGAGAATCGCTTGAACCTGGGAGGTGGAGATTGCAGTGAGCCGAGATCGCGCCACTGCACTACAGCCTGGGCGACAGAGGGAGACTCCGTCTCAAAAAAAAAAAAAAAAAAAAAAAAAgttgtaatgaactggtcttcctatatgaaaataatggcgctgtcttgctagttgtgattcttctttctacccaggctttaaaatg…	11.2	0	25		91	15		0		0	AAAAAAAAAAAAAAAAAAAAAAAAA	GTTGTAATGAACTGGTCTTCCTATATGAAAATAATGGCGCTGTCTTGCTAGTTGTGATTCTTCTTTCTACCCAGGCTTTAAAATGGTTTTT
112	Moq 69h	chr5	137124408	137124710	-	HeLa	AluSx		ggcctggtgtggtgactcatgcctgtaatcccagtactttgggagccagaggcagatggatcacctgaggtcaggagttcaagaccagcctggtcaacacggtgaaactctgtctctaataaatatacaaaaattagctgagagtggtggcacatgcctgtaattccagctactcaggaggctgaggcaggagaatcgcttgaaccctggaggcggagattgcactgagctgagattgcaccactgcattccagcctgggcgtcagactcttgtctcaaaaaaacaaacaaacacaaaaaaaCTTAACATTCCAGTCATACTGCATATATCCTGGCTTTCTTAATGTCTCTACAACATTCTTGTATTGTCTCTGATCATCCCTATACCCTACTGTATGT…	12.6812	0	25		400			16		0	AAAAAAACAAACAAACACAAAAAAA	CTTAACATTCCAGTCATACTGCATATATCCTGGCTTTCTTAATGTCTCTACAACATTCTTGTATTGTCTCTGATCATCCCTATACCCTACTGTATGTAAGGTGTCTAGACCTGACATTTACCTCTGTGAAGCTTTATTAGCCAATAGAAATGAAAACCCTAATGGATCCCCATTTAGGTGGCATAGATcaggggttcccacctcctgggccatggactggtatcagtctatggcctgttaggaactgggctgcacagcaggaggtgagcggtgggtgagcgagtgaagcttcatttgtatttacagctgctccccatggctcacattaccacctgagctccgtctactgtcacagcagcagcgggattagattctcatagggcatgaaccctattgtgaa
113	Moq 70k	chr17	54091160	54091347	-	K562	AluJb		ccgtttctaggaagggtggaaaaataagccagactgatgtggtacgcacctgtgctagctactcgggagactgaggtgggaaaatcatttgatcccagatggagacttaatgagccaatattgtgccactgcactcctgtctgagcgatagagaccctatctcaatgaagaaaagtaaaaaaaaaaaaTTCCTGGGTCTTCAGGTGGGAAGTTAAGTACCTCATCCCTTGTAGTTCAGTTTTTCTGTGCAGATAAATTTACCAGTTTGCTATGTTAGCCTTTTGTTCTGGTGGGATGAATTGCTGAGggtggctaaagcctgtaaacccagcactttgggaggccgaggtgggtggatcacttgaagtcaggagtttgagaccagcctggccaacatga…	16.7	0	25		55			20		0	AATGAAGAAAAGTAAAAAAAAAAAA	TTCCTGGGTCTTCAGGTGGGAAGTTAAGTACCTCATCCCTTGTAGTTCAGTTTTT
114	Oler 2b	chr1	144107499	144107666	-	multiple	AluJb		GGCCGGGGGCGATGGCTCAAGCCTGTAATCCCAGCACTTTGGGAGGCCGAGGCGGGTGGATCACGAGGTCAGGGGTTCGAGACCAGCCTGACCAACATAGTGAAACCTCGTCTCTACTAAAGATACAAAAATTAGCTGGGCGTGGTGGCGGGCGCCTGTAATCCCAGCTACTCAGGAGGCTGAGGCAGGAGAATTGCTTGAACCCGGGAGGCGGGGGTTGCAGTGAGCCGAGATCGCGCCACTGCACTCCAGCCTGGGCGACAGAGCAAGACTCTGTCTCAAAAAAAAAAAAAAAAAAAAAAAttctgacattgtggggaggcgtctcaagctggtcgcgaactcctgggctccagggattctcccgcctccgagacttcccaaagctgctgggattac…	10.4	0	24		210	0		0		0	AAAAAAAAAAAAAAAAAAAAAAAA	TTCTGACATTGTGGGGAGGCGTCTCAAGCTGGTCGCGAACTCCTGGGCTCCAGGGATTCTCCCGCCTCCGAGACTTCCCAAAGCTGCTGGGATTACGTAATGGCGCGAGCCACCACGTCGGCCTGGAGCTATTGTTATTCACCGAATCTGTGGACTGCACTTCCGCGGGGATGCCTTAAGCGAAGGCAGAATTACAAGCATGTGTCACTCTTTT
115	Moq 71h	chr22	40106095	40106404	-	HeLa	AluSx		ggctgggcttggtgactcacgcctgtaatcccggcactttgggaggcagaggtggcggatcacctgaggtcaggagttcgagaccagcctggccaacagggcgaaactccgacactactgtaagtacagaaataattagacgggcatggtggctggcgcctgtaatcccaggtactggggaagctgaggcacgagaatcggtttgaacctgggaggtggaggtttcagggagccgagatcgcgccactgcagtcaagcctgggcgacagagggagactccatgtcaaaaaaataaataaataaaaataaTTTTGCGGCGGGGTAAGGAGGAAAAAGAAGTTGGGTAGCTGACCAGGCCTGGAAAGCAAGAGATTTGAAGGACTTTGGGTGGTGGTAGAG…	12.0996	0	24		0			16.6667		0	AAAAAAATAAATAAATAAAAATAA	TTTT
116	Moq 72k	chr14	73027077	73027212	-	K562	AluSx		ggccaagcgcggtggttcacgactgtaatcctagcactttcggaggccgaggtgtgtggatcacctgaggtcaggagttcgagaccagcctgaccagtatggtgaaaccccgtctgtactaaaactacaaaaattggccgggcgcggtggctccgcctgtaatcccagcactttgggaggccgaggcgggcggatcacgaggtcaggagatcgagaccatcctggctaacacggtgaaaccccgtctctactaaaaaagaaaaatacaaaaaactagccggacgtggtgctgggcgcctgtagtcccggctactcgggaggctgaggcaggaggatggcgtgaacccgggaggcagagcttgcagtgagccgagatggcgccactgcactccagcctgg…	13.7652	0	24		262			20.8333		0	ACTAAAAAAGAAAAATACAAAAAA	CTAGCCGGACGTGGTGCTGGGCGCCTGTAGTCCCGGCTACTCGGGAGGCTGAGGCAGGAGGATGGCGTGAACCCGGGAGGCAGAGCTTGCAGTGAGCCGAGATGGCGCCACTGCACTCCAGCCTGGGCGACAGAGCGAGACTCCGCCTCAAAAAAATAAAAATAAATAATAATTTAAAAATTACAAAAATTAGCCAGGTGTGGTGACTTGCACCTGTAGTCCCAGCTACTCGGGAGGCTGAGACAGGAGAATTGCTTGAACT
117	Moq 73h	chr20	46970840	46971142	-	HeLa	AluJo		ggcccggcgcggcggctcacgcctctaatcccagcgcttccggaggccaaggcgggagcatcgcttgagcccaggagttcgagaccagcctgggcaacatagggagaccctttctctacaaaataaaaagtaaaacagccgggcctggtggcgctgcttgtggtcccagctactggggaggctgaggtgggaggatcgcttgagcctcggaggttgaggccgcagtgagctgtgatggcaccactgcactccagcctgggccacagaaggagaccctgtctcaaaaaacaaacaaacaaaaaggaggtgagttagttatggaggagatgaggtggtgtgggaagaggtgagagggaggcacagaggtaaaagaaaaaggagaaagacaggagggagagg…	11.828	0	23		397			21.7391		0	AAAAAACAAACAAACAAAAAGGA	GGTGAGTTAGTTATGGAGGAGATGAGGTGGTGTGGGAAGAGGTGAGAGGGAGGCACAGAGGTAAAAGAAAAAGGAGAAAGACAGGAGGGAGAGGGGAAGTGAAAAGGAAAGAGAGGTAGAAATGAGAGGAGGGGAAAGAGTAGGAGAAAGGGTGAAGGGAGAGGAGGTAGGAAGGGGAGCTGTCAGGAAGAACAGAAAAGAAAGAAAAAGATGAGAGTAACAAGTTAGGAAAACAGGAAAGAGATGGAAAAAGGAATGGTGTAGGAAGGAGGTGAAGGGGAAGGAGGTGAGGAAGAGTGGAAAGAACATGCTGGGAGAATAGGAAATGGAAGGGGTGGAGGGAGAGGGGAGGTGAAAGGAAGACAGAGAGGGAGAGAGAGAAGGTGTGTTTATGTCT
118	Moq 135h	chr18	11915383	11915663	+	HeLa	AluSx		ggctgggggcagtggctcactcctgtaatcccagcactttgggaggtgaggcgggtggatcacttgagggcaggagttcgagaccagcctgaccaacatggcgaaaccttgtctctactaaaaatacaaaaattagccaggcatggtggcacacgcctgtaatcccagctacttgggaggctgaggcaggagaatcacttgaacccgggaggtggaagttgccatgagctgagatcacgccactgcactccagacggggcaacagagcgagactccatctgtaagaattaaagaggaaagaaacatgaaaagcagctcaacagtcaaagacaggtttatttt	10.3203	0	22		31			10.3203		0	AAAGAGGAAAGAAACATGAAAA	GCAGCTCAACAGTCAAAGACAGGTTTATTTT
119	Oler 23h	chr17	54111231	54111531	+	multiple	AluSq		aGCCAGGCGCCGTGGCTCACACCTGTAATCCCAGCACTTTGGGAGGCCGAGGCAGGTAAATCACCTGAGGTTAGGAGTGCGAGACCAGCCTGGCCAACATGGTGAAACCCCGTCTCTACTAAAAATACAAACATTAGCAAGGCGTGGTGGCGTGTGCCTGTAATCCCAGCTACTCAAGAGGCTGAGGCAGGAGAATCCCTTGAACCCTTGAGGCTGAGGTTGCTGTGAGCTGAGATTGCGCCATTGTACTCCAGCCTGGGCTACAAGAGCGAAACGCCGTCTCCAAGAAAAGAAAAAAAACAGAAggactctggaggtccacaaaaagatataaagacagaagaaaagtcagaagatgctaaattgttagctttgaaaaggaaagggctacaaacaagg…	10.2	0	21		300+	58		19.0476		0	AAGAAAAGAAAAAAAACAGAA	GGACTCTGGAGGTCCACAAAAAGATATAAAGACAGAAGAAAAGTCAGAAGATGCTAAATTGTTAGCTTTGAAAAGGAAAGGGCTACAAACAAGGAAAATGTGAAGGTAACACTCCCTTAGAGCCGCCAAAGGTATTCAACTGCGTACTTCTGATTGTAATGGCAAATCACTGTAGTACTCAATGACAACACCAACCACGAGGGGTGTGAGACCAAAAGCGTGTGTGGAGAAAAAAATGACCATTAGAAGGCATCAATCTCTCGCTATTCCAAAACAGGAGGTTACAATATAACAC
120	Canella29	chr12	86075962	86076268	+	IMR90	AluSp		GGCCGGGCTCGGTGGCTCACGGCTGTAATCCCAGTACTTTGGGAGGCCGAGGTAGGCAGATCACCTGAGGTCAGGAGTTCAAGACCAGCCTGACCAACACGGAGAAACCCTATCTCTGCTAAAAATACAAAATTAGCTGGGCATGATGGTGCACGCCTGTAATCCCAGCTACTCAGGAGACTGAGGTAGGAGAATTGGTTGAAACTGGGAGGCAGAGGTTGCAATGATGAGCTGAGATCGCGCCATTGCACTCCAGCCCGGGCAGCAAGAGCGAAACTCTATCTCAGGAAAAAAAAAAAAAAAGAAtacagacatctgttttt	12.2	0	21		12			14.2857		0	AGGAAAAAAAAAAAAAAAGAA	TACAGACATCTGTTTTT
121	Moq 124h	chr14	34913076	34913385	-	HeLa	AluJb		ggccgggtgtgttggctcatgcctgtaatcctagcacttcgggaggccaaggagggaggatcacttgagctcaagtgttcgaaaccagcctgggtcacatggtgaaaccccatctctacaaaaaatacaaaagaattaaaagaattagctgggtgtggtggtacatgactgtagtcccagctacttgggaggctgatgcaggagaattgcttgaacctgggagatagaggctgcagtgagctgagattgtgccaccgcactccagcctgggtgacagagcgagaccctgtctcaaaaaaaaaaaaaaaaTGGTAGCCTAGTCAATATCACAGAAGGTAGGGAGACATAGGTGTTAACAGCTGGGACTCCTTCAGGTGCAGCACAGGGGGCTTTGAAACA…	12.766	0	21		127			12.766		0	AAAAAAAAAAAAAAAATGGTA	GCCTAGTCAATATCACAGAAGGTAGGGAGACATAGGTGTTAACAGCTGGGACTCCTTCAGGTGCAGCACAGGGGGCTTTGAAACAGAACCTGtctctttctctctctctctcttttttttttttttt
122	Canella16	chr2	86677885	86678181	+	IMR90	AluSx		GGTCGGGAGTGGTGGATCATGCCTGTAATCCCAGCACTTTGGGAGGCTGAGGCGGGTGGATTGCCTGAGGTCAGGAGTTCGAGACCAGCCTGGCCAACCTGGTGAAACCCTGTCTCTACCAAAAGTACAAAAATTAGTCAGGCATAGTGGTGGGCACCTGTGATTCCAGCTACTCAGGAGGCTGAGGCAGGAGAATCGCTTTAACCCGGGAGGCAGAGGTTGCAGTGAGCCGAGATCAAGCCACTGCACTCCAGCCTTGGCAACAGAGCGAGACTCCGTCTAAAAAAAAAAAAAAATTAAAggcagatcatacacacttctgctctcatcacccgacttaaactttcctgggaccctgaagatatgcaaatttgaaagctgcatcctagtcacatctgt…	11.3	0	20		176	16		10		0	AAAAAAAAAAAAAAATTAAA	GGCAGATCATACACACTTCTGCTCTCATCACCCGACTTAAACTTTCCTGGGACCCTGAAGATATGCAAATTTGAAAGCTGCATCCTAGTCACATCTGTAACTATCTGCGTTGTCCTGAGTTCTTGATCGTCTGGTAAGTGGGAATTCTTCTACTCGACCTGTTGCACAGGGATTTT
123	Canella14	chr1	174166096	174166396	+	IMR90	AluSp		GCCAGGTACAGTGGCTCACGCCTATAATCCCAGCACTTTGGGAGGCCAAGGCAGGCAGATCACCTGAGGTCAGGAGTTTGAGACCAGCCTGACCAACATGGAGAAACCCTGTCTCTGCTAAAAATACAAACTTAGCCAAGTGTGGTGGTGCATGCCTGTTATCCCAGCTACTCGGGAGGCTGAGGCAGGAGAATCACTTTAACCCGGGAGGCAGAGGTTGTGGTGAGCCAAGGTCGCTCCATTGCACTCTAGCCTGGACAACAAGAGTGAAATTCCGTCTAAAAAAAAAAAAAAAAAAAActtgttcttttt	11.4	0	20		7			0		0	AAAAAAAAAAAAAAAAAAAA	CTTGTTCTTTTT
124	Moq 106k	chr19	12929377	12929476	-	K562	AluSg/x		cccggaaggcggaggttacagtgacccgagatcacgccgttaccctccagcctgggcgacagagcgagactctgtctcgaaaaaaaaaaaaaaaaaagactggtctcgaactcgcgacctcaggtgatccgcccgcctcggcctcccaaagtgctgagattacaggcgtgagccaccgcgcccgacAAAAATATGTATTTTT	11.5385	0	20		98			5		0	AAAAAAAAAAAAAAAAAAGA	CTGGTCTCGAACTCGCGACCTCAGGTGATCCGCCCGCCTCGGCCTCCCAAAGTGCTGAGATTACAGGCGTGAGCCACCGCGCCCGACAAAAATATGTATTTTT
125	Moq 74h	chr3	33131439	33131740	-	HeLa	AluJb		agctgggtgcaatggctcacgactgtaatcccagaactctgggaggcgaggtgggaggatcacttgagtccgggagttcgagatcagcctgggcaacgtggcgaaactctgtctctacagaaaataccaaaaaattagctaggtgtggtggcgcgcgcctataatcccagctactcaggaggctgaggtggaggatcacctgagcctgaggaggtcaaggctgcagtgagccatgatagcgcctctgcactccagcctgggcgactgtgagaccctgtctcaacaaaaaataaaaataaaaGGTACTTGTCGGCTCCTCAGGTCTTCTGCTTTATTATCGCAAGTCACCGCTCACTTGAGAAAAAAGGCGACTTTAATGGTATATACAGAAAAGAGGCG…	11.8705	0	20		213			15		0	AACAAAAAATAAAAATAAAA	GGTACTTGTCGGCTCCTCAGGTCTTCTGCTTTATTATCGCAAGTCACCGCTCACTTGAGAAAAAAGGCGACTTTAATGGTATATACAGAAAAGAGGCGTCTGCCCTCAAATAACAGAGAACATTTATCAGGCACTTTGTTGGGTGCCTGGCGCTGTACTGCGTTCTGTGTACGTATTCTCTACCTTAGAGTTACCCTTCAAGAAAGGCATTTTCATCTCTAGTTGAGATGAAGAAGGAGACAGGACTTGGAGGAGACCTTTGGCAGGGCTGGATGGGAGGGAGCCAGGTCTAGAACTGGAGGGGCAACGCGGCCCCGGGCGCAGGGGCGGGGCTAGGGCCTGGAGGCTGGGTCAGGGGCGGGGCCGGGGCCTGGGACGGGGCGAGGCGGACTTGCCTTGA
126	Moq 120h	chr11	47895665	47895963	-	HeLa	AluSx		agccaggcgcagtgactcatgcctgtaatcccagcactttgggaggccaaggctagcggatcacttgaggccgggagttcaagaccagcctgtcccaacatggtgaaactccacctgtactaaaaatagaaaaaattagctggccatgatggcctgcacctgtagtcctagctgcttaggaggctgaagcatgggaatcacttgagtccaggaggcgaaggttgcagtgagccaagatcgtgccattgcactgcatcctgggtgacagagaaagactctgtcccaaaaaaaaggaaaaTGTGAATCGAGTGACGTAAACCCCTCGACAATATAACTCCAATATCCTGCTAACAGGGGAGGAGGGGGAAGTCTTGGAAGGCTCACAAACTTCTCAAgatt…	17.0213	0	20		267			17.0213		0	AAAAAAAAGGAAAATGTGAA	TCGAGTGACGTAAACCCCTCGACAATATAACTCCAATATCCTGCTAACAGGGGAGGAGGGGGAAGTCTTGGAAGGCTCACAAACTTCTCAAgattcctaaactcataaagtacagattgcaaagagaagtagcaaagattcacccatctcctccatatctcagacaaggaaaccaaggcccaaactggggaggtgagtccttaaagccatgcagagagtaggtgacccaggtcagtactcagccaacaatggcccctgactgctttt
127	Moq 75k	chr3	170963659	170963939	+	K562	AluSx		gcacggtggctcacgcctgtaatcccagcactttgggaggcagaagcgggcggatcacctgaggtcaggagttcgaggccagcctgcccaactttactgaaaatacaaaaaaatcagccgggtatggtggtgtgtgcctgtaaacccagctacttgggaggctgagagaaaatcgctagaaaccgaggaggcagaggttgcagtgagccaagatggggacactgcactccagctctgggtgacagagtgggactccgtctcaaaagaaagagaagaaaaagcgatcttagatcaccttgagtaaactgaggcttactgaagctgagctacttcctcaagactctagacaagttcttggcaaaatcATTCCTTACTTTTCCACAAAACCATGCTGATAGG…	10.5058	0	19		98			21.0526		0	AAAAGAAAGAGAAGAAAAA	GCGATCTTAGATCACCTTGAGTAAACTGAGGCTTACTGAAGCTGAGCTACTTCCTCAAGACTCTAGACAAGTTCTTGGCAAAATCATTCCTTACTTTT
128	Moq 77h	chr9	131626417	131626695	+	HeLa	AluSx		gccaggcatggtggctcctgcctgtaatcccagccctttgggaggctgaggcgggcggatcacctgaggtcaggagttcgagaccagcctgaccaacatggtgaaaccacgtctctactaaaaatataaaattagccgggtgtggtggtaggcacctgtagccctagctactggggaggctgacacatgagaatcgcttgaacccaggaggcggagattgcagtgagccgagatctcaccactgcactccagcctgggagacagagcaagactgtgtcCCCTCCCCGCAaataataataataataataataataataaCGGacgttattttttagaacagatttacagaaaaattgagaagatagtagagagttcccatgtgccacccatccctgcaat…	11.0714	0	18		27			27.7778		0	AAATAATAATAATAATAA	TAATAATAATAACGGACGTTATTTTTT
129	Oler 14b	chr15	38941202	38941509	-	HeLa	AluSp	6bp deletion	GGCCGGGCGTGGTGGCTCACGCCTATAATCCTAGCACTTTGGGAGGCCGAGGAGGGCGGATGACCTGAGATCAGGAGTTCGAGACCAGCCTGACCAACATTGATAAACCCCATCTCTACTAAAAAATACAAAAATTATCTGGGCGTAGTGGCACATGCCTGTAATTCCAGCTACTCTGGAGGCTGAGGCTGAGGCAGGAGAATTGCTAGAACCCGATAGGCCGAGGTTGCAGTGAACCTAGATTGTGCCATTGCACTCCAGCCTGAGCAACAAAAGCGAAACTCtGTCTCAGAAAAAAAAAAAAAAGAtgctgggggttccagaggcgaatgcctagaagtcccaggcaagcacctaatgctgggtggggtgggggaggactgtgaatgggttaatgcc…	11.1	0	18		171			11.1111		0	AGAAAAAAAAAAAAAAGA	TGCTGGGGGTTCCAGAGGCGAATGCCTAGAAGTCCCAGGCAAGCACCTAATGCTGGGTGGGGTGGGGGAGGACTGTGAATGGGTTAATGCCTGCCCAGCTAAAGAGGACCCTGAACTCTGTGCCTGGATTGCTAGGTCCCCAGAGTTCTCACAAGAAGCTAGCAATATGGATTTTTTTTTT
130	Moq 78k	chr6	28974186	28974483	-	K562	AluSx		gccaggagcggtgggtcacgcctgtaatcccagcactttgggaggccgaggcgggcacatcatttgaggtcaggagtttgagaccagcctgaccaacatggtgaaaccctgtttctactaaaaatacaaaaaaaaattagctgagtgtgatggctcatgcgtgtagttccagctactcgggaggctgagacgagaatcacttgaacctgggagataggttgctgtgagctaagatcatgccactgcactccagcctgggcaacagagcaaaactccgtcaaaacaaacaaacaaaaaCTGGATAAACATTGATGTAggccgggcgcggtggctcacgcctgtaatcccagcactttgggaggctgaggcgggcggatcaagaggtcaggagttcgagac…	12.3636	0	18		345			16.6667		0	AAAACAAACAAACAAAAA	CTGGATAAACATTGATGTAGGCCGGGCGCGGTGGCTCACGCCTGTAATCCCAGCACTTTGGGAGGCTGAGGCGGGCGGATCAAGAGGTCAGGAGTTCGAGACCAGCCTGACCAACATAGTGAAACCCCGTCTCTACTAAAAATACAAAAATTAGCCGGGCGTCGTGACGGGCGCCTATAGTCCCAGCTACTCGGGAGGCTGAGGCAAGAGAATGGTGTGAACCCGAGAGGTGGAAGTTGCAGTGAGCCAAGTCGTGCTACTGCACTCCACCCTGGGTGACAGAGCGAGACTCCGTCTCAAAAAAAAAAAAAAAAAAAAAAAATTTGATGTAATGGTTTCACTTTT
131	Moq 79h	chr19	13173787	13174086	+	HeLa	AluJb		gaccgggcacagtgactcacgcctgtaatccagcactctgggaggtggaggtgagtggatcatttgagctcgggagttcgagaccagcctgggcaacatggcaaaactccatctctaccaaaaatacaaaaaattcaccaggcatatggtggcatccacctgtggtcccagctacttgggaggctgaggtgggaggatggctcgaggctgcgaggctgaggttgcagtgagccgagattgcaccactgccctccagcctgggtgacagagcaagaccctgtctcaaacaaacaaacaaaCAatctattatctatctatctatctatctatctatctatctatctatctatgtatctatctatgtatctatctatcaactttagcataagaattattctg…	15.6584	0	18		397			22.2222		0	AAACAAACAAACAAACAA	TCTATTATCTATCTATCTATCTATCTATCTATCTATCTATCTATCTATGTATCTATCTATGTATCTATCTATCAACTTTAGCATAAGAATTATTCTGAGCTGAATGCAATAGAAAATCAGTAGATGGCCAGGCGCGGTGGCTGACGCCTATAATCCCAGCACTTTGGGAGGCCGAGGTGGGTGGATCACCTGAGGTCAGGAGTTGGAGACCATCCTGGCCAATATGGTGAAACCTTGTCTCTACTGAAAATATAAAAAATTAGCTGGGCATGGTGGTGGGAACCTATAGTCCCAGCTACTCGGGAGGCTGAGGCACAAGAATCCCTTGAACCTGGGAGGTGGAGGTTGCAGTGAGTCGAGATCCTGACACTACAATCCAGCCTGGGCAACAGAGCGA
132	Canella6	chr17	17804234	17804676	-	IMR90	AluJb		ccaGCTGGGCTCACTGGCTCATGCCTGTAATACTAGTATTCTGGGCAGCCAAGATGGGAGGATCACTTGAGCTCAGGAGTTCGAGACCAGTCTGGGCAACATGGCGAAATTCCGTCTCTACAAAAAAATACAAAAATTAGCTGGGCATGGTAGCATGCACCTGTAGTCCCAGCTACTTGGGAGGAGGCTGAGGTGGGAAGATGGCATGAGCCCAGGAGGCAGAGGTTGCTGTGAGCTGAGATTGTGCCACTACACTCCAGTCTGGTTGACAGAGCCAGAGACCCTGTCTCAGAAAAAAAAAAgtcaagtaccttcctcaaggtctgtggattatcagtggcagagcagggatttgaacccaggtctgtgggcagcagagctggtgctcttaaccactaa…	19	0	17		225	43		23.5294		0	AGAAAAAAAAAAGTCAA	GTACCTTCCTCAAGGTCTGTGGATTATCAGTGGCAGAGCAGGGATTTGAACCCAGGTCTGTGGGCAGCAGAGCTGGTGCTCTTAACCACTAAACCAGAGAGCTTAGTATTGTTTGTGGGATTGAGTGAATGAATGCCTGAATGAACTTGGTAGCTGAAAAATCTAGTAATAGTTGTCTTAAATCCAGACCTACACTAGTATTGTAAATTATGTACTCAGTTTCAGTTTT
133	Moq 82h	chr3	198962626	198962899	+	HeLa	AluSx		ggctgggcgcggtggctcacgcctgcaatcccagccctttgaaggcggaggcggaggcaggcagatggcttgagcccaggagttcgagaccagcccgggcagcaaggtgaaatcccatgtctactaaaaatactaaaattagccgggcgtggtggccgcgcgcctgtaatcccagctaagacatgagaatagctggaacccgcgggcggatgttgcagtgagccgattgcgccactgcactccagcctgggcggcagagcgagaccctgtctcCCCCCGCTCTCCCCCCCCGCAAAAAAGAGAGAGAAACCTTTTGAGGTAAGGCCAACAAATAATGtaataatgaatatttattgagtgcttactacctaccaggtcctgtactaagcattttatatg…	10.8614	0	16		101			25		0	AAAAAAGAGAGAGAAA	AAAAAAGAGAGAGAAACCTTTTGAGGTAAGGCCAACAAATAATGTAATAATGAATATTTATTGAGTGCTTACTACCTACCAGGTCCTGTACTAAGCATTTT
134	Moq 83h	chr19	685283	685498	+	HeLa	AluSx		gctcggtgcctcacgcctgtgatcccagcactttgggaggccgaggcgggtagatctcctgaggtcaggagttcgagaccagcctgaccaacatggcgaaactcagtgtctactgaaaaaatgcaaagacaattagccgggtgtggtggctcatgcctgtaatcccagcactttgggaggctgaggcaggaggatcgatcgcttgagcccaggagttcaagagcatgctgggcaacacagggagaccctgtctctgccaaacataaaaaaattagccgCCggccaggcccagtggctcagacctgtaaccccagcgctctgggaggctgagacaggtggatcccttgaggtcaggagttcaagaccagcctggccaacatagtgaaaccccgtctctac…	12.2951	0	16		341			25		0	AAACATAAAAAAATTA	GCCGCCGGCCAGGCCCAGTGGCTCAGACCTGTAACCCCAGCGCTCTGGGAGGCTGAGACAGGTGGATCCCTTGAGGTCAGGAGTTCAAGACCAGCCTGGCCAACATAGTGAAACCCCGTCTCTACTAAAAATACAAAAATTAGCCGTGTGTGCTGCACGCCTGTAGTCCCAGCTGCTCGGGAGGCTGAGGTGGGAGGATCACTTGAGCCCAGGAGGTTGAGCTGTGATCGCACCACTGCACCCCAGCCTGGGCGACAGAGCGAGACCCTGTCTGTAAACTGCATTTCACGGAACGTGTCCGCTTCTGTATCGATAGCGGGACAGCCACCAGCCGGGATTGA
135	Canella11	chr3	89092838	89093137	-	IMR90	AluSq		GGTCAGGCTGGGTGGCTCATGCCTGTAATCCCAGCACTTCAGGAGGCCGAGGTGGGCGGATCACCTGAAGTCAGGAGTTCAAGACCAGCCTGGCCAACATGGTGAAACTCCGTCTCTACTAAAAATACAAAAAATAGCCAGACGTGGTGGCGGGCACCTGTAATCCAAGATACTCGGGAGGCTGAGGCAGGAGAATCACTTGAACCCTGGAGGAGGAGTTTACAGTGAGCTGAGATTGCGCCATTGTACTCCAGTCTGGGTGATAAGAGTGAAACTCCGTCTCGGAAAAAAGAACAAAAttctgtaaatattacattccacacatttt	12.5	0	16		25			25		0	GGAAAAAAGAACAAAA	TTCTGTAAATATTACATTCCACACATTTT
136	Oler 35h	chr8	144607716	144608023	-	multiple	AluY	5bp insertion right half	GGCTGGGCGCGGTGGCTCATGCTTGTAATCCCAGCACTTTGGGAGGCCGAGGCAGGTGGATCATGAGGTCAAGAGATCGAGACCATCCTGGCTAACACGGTAAAACCCTGTCTCTACTAAAAACACACACAAAAAAAATTAACTGGGCATGGTGGCAGGCGCCTGTAGTCCCAGCTACTTAGGAGGCTGAGGCAGAAGAATGGCGTGAACCCGGGAGGCGGAGCTTGCAGTGCAGTGAGCCGAGACTGCGCCACTGCACTCCAGCCTGGGTGACAGTGAAAGACTCCATCTCAAAAAAAAAAAAAAAAttatgaattgttggccaggcacgatggctcacacctataatcccagcactttggaaggccaaggtgggcagatcacctgaggtcagaagtt…	12.5	0	16		357			0		0	AAAAAAAAAAAAAAAA	TTATGAATTGTTGGCCAGGCACGATGGCTCACACCTATAATCCCAGCACTTTGGAAGGCCAAGGTGGGCAGATCACCTGAGGTCAGAAGTTCAAGACCAGCCTCGTCAACATGGTGAAACCCTGTCTCTACTAAAGTTACAAAAAAAAAAAAAATTACCTGAGTGTGGTGGTAGGCACCTGTAATCCCAGCTACTTGGGAGGCTGAGGCAGGAGAATTGCTTGAACCCGGGAGATGGAGGTTGCAGTGAGCCGAGATCACACCACTGCACTCCAGCCCTGGGCAACAAGAGTGAAACTCC
137	Moq 81k	chr1	15632231	15632527	+	K562	AluSx		ggtcaggcggggtggctcatgcctataatctcagcactttgggaggccgaggtggacggatcacttgaggtcaggagttcgagaccagcctggccaacatggtgaaaccctgtctctactaaaaatacaaaaattagccgggcatggtggctcgtgcctgtacccccagctactcaggaggctgaggcacaagaatcacttaaactcagaaagcagagattgcagtgagccgagattgtgccattgtattccagcctggacgacagagtaagagtctgcctcaatgaataaataaaTATGCAAGTTAATCCAACTTCAAGCCCTGACCCCTCCCATCGCAGAAATCCACCCTCCCAGGGCTTCCGTCAGCCGATATCCATAGGCCCCCTCTGGGGTACT…	13.1206	0	16		296			29.4118		0	AATGAATAAATAAATA	TGCAAGTTAATCCAACTTCAAGCCCTGACCCCTCCCATCGCAGAAATCCACCCTCCCAGGGCTTCCGTCAGCCGATATCCATAGGCCCCCTCTGGGGTACTTCTTCAGTCTCGGTGATCAAGGCCAGAAAATCAGGTCAGCCAACCCAGCGTCACCACCATAACTTAGGCAGTTTGAGCCACTGGGATCATGGTGTCGCCTGACTGGCTGCTCCCTGCACCAGGCCTGGAGTCAGGAGGGGCTGGTGCCAGCCATGCACGTGCCCAGAGGCAGCTCCTACGCCTGTCCACCTTTT
138	Moq 134h	chr17	72527380	72527674	-	HeLa	AluJb		ggctgggcatggtgattcatgcttgtaaacccacaactttgggaggccaaggtgggaagatcacttcagcccgtgagttcaagaccatcctgggcaacatggtgaaaacccatctctacaaaaaaaaaattagccaggcatggtggtgcacacctgtagtccaggttactcaggaggctgaggcaggaggattccttgagcttgggaggttgaggctgcagtgagctgtgttcgcactactgcactccagcctctgcaatcaagcaagaccctgtctcaaaaaaaaaaaaaaaatggcccagagagctccctctttccttctactgtgtgaggacaaagtgaggacatctatgaaccaggaaGGCCACCTTTCT	15.1625	0	16		80			15.1625		0	AAAAAAAAAAAAAAAA	TGGCCCAGAGAGCTCCCTCTTTCCTTCTACTGTGTGAGGACAAAGTGAGGACATCTATGAACCAGGAAGGCCACCTTTCT
139	Oler 17b	chr6	26676337	26676644	+	HeLa	AluSx	8bp insertion	GCCAGCTGCTGTGGGCTCACGCCTATGATCCTAGGGCTTTAGAAGGCCAAAACGGGCGGATCACTTGAGGCCAAGAGTTCGAGACCAGCCTGGCCAACATGGCAAAAATCACAACTCTACTAAAAATATAAAAATTAGGCGGGCGTGGTGGCTTGCGTTTGTAATCCCAGCTGCTCGAAGGCTGAGGCGGGAGAACGGGAGAATCGCTCGAACCTGGGAAGCGGAGGTTGCAGTGAGCCGATATCGCGCCACTGCACTCCAGCCCAGGCGACAGAGCGAGACTCTGTCTCAAAAAAAAAAAAAAAAttattatgctttcgaagttgcattatttagcctgctcttccttctcttcctcctgtcagttatctcaataaaatcccattaaaattgcattgt…	15.9	0	16		112	3		0		0	AAAAAAAAAAAAAAAA	TTATTATGCTTTCGAAGTTGCATTATTTAGCCTGCTCTTCCTTCTCTTCCTCCTGTCAGTTATCTCAATAAAATCCCATTAAAATTGCATTGTTAAAGTGTTTCAAATTCTATTTTT
140	Moq 136h	chr18	11967140	11967299	+	HeLa	AluJb	14bp internal deletion	gccgggtgtggtggctgacttctgtaatcctagcactctcggaggccaaggcggggtggggagggggtggggatctttt	15.9664	0	16		49			15.9664		0	AAAAAAAAAATGAAAA	TTAGCTGGGTAATTTAGGAGTCTTCCTAAGGATATAATAAATATATGTCTTTTTT
141	Moq 84h	chr19	685498	685561	+	HeLa	AluJo		ttcaagagcatgctgggcaacacagggagaccctgtctctgccaaacataaaaaaattagccgCCggccaggcccagtggctcagacctgtaaccccagcgctctgggaggctgagacaggtggatcccttgaggtcaggagttcaagaccagcctggccaacatagtgaaaccccgtctctactaaaaatacaaaaattagccgtgtgtgctgcacgcctgtagtcccagctgctcgggaggctgaggtgggaggatcacttgagcccaggaggttgagctgtgatcgcaccactgcaccccagcctgggcgacagagcgagaccctgtctGTAAACTGCATTTCACGGAACGTGTCCGCTTCTGTATCGATAGCGGGACAGCCACCAGCCGGGATTG…	20.1149	0	16		265			25		0	ACTAAAAATACAAAAA	TTAGCCGTGTGTGCTGCACGCCTGTAGTCCCAGCTGCTCGGGAGGCTGAGGTGGGAGGATCACTTGAGCCCAGGAGGTTGAGCTGTGATCGCACCACTGCACCCCAGCCTGGGCGACAGAGCGAGACCCTGTCTGTAAACTGCATTTCACGGAACGTGTCCGCTTCTGTATCGATAGCGGGACAGCCACCAGCCGGGATTGACGCTGGCGTCTGAAGTGCTTCTGGCCTGGTTTGTTGTGTGTTAATTATTCATAAGGAGAGTGT
142	Oler 11b	chr10	75336011	75336304	-	multiple	AluSx		GCCAGGTGTGGTGGCTCACGCCTGTAATCCCAGCACTTTGGGATGCTGAGGCGGCTGGATCACTTGAGGTCAGGAGTTCGAGACTGGCCTGGCCAACATGGTGAAACCCCGTCTCTACTAAAAATACAAACATTAGCCAGTGTGGTGTCACACGCCTGTAATCCCAGCTCCTCAGGAGGCTGAGGCAGAAGACTCGCTTGAACCCGGGAGGCAGAGGGTGCAGTGAGCCGAGATCGGGCCACTGCACTCCAGCCTGGGTGACAAAGCGAGACTCCATTAAAAAAAAAAAAAAAgtagtgttggtcatggcttaccagaccttctggattctgagcccctcaccaggaaccaaagttaggccctggtcctaaaacttctgctcagagttctggttaccat…	10.9	0	15		493			0		0	AAAAAAAAAAAAAAA	GTAGTGTTGGTCATGGCTTACCAGACCTTCTGGATTCTGAGCCCCTCACCAGGAACCAAAGTTAGGCCCTGGTCCTAAAACTTCTGCTCAGAGTTCTGGTTACCATGTTGGGTGGCAATAGATGCTTAACTAGAAGCAAAGGGGCATGCCCAGGAACAAAGGACTGGGATGACTAACCAGCAAATGGTGGGCTTGCTGAAGACTGCCAAAAAATCAATAATATTTAGGGATATATGTTCAGCCAGAAGCTGAAATACTGAAAAAATCCTATTCAGAAGAAAACTAACATAATATTCATAACCCATATGATGTCTAATTCCACATGCTCATGGCTCTCCCAAGCTGGATTCTATGTGCTGGATTCTATATGCATCTCTGTCTTCAAAGCAAGCACTTCCC…
143	Moq 86h	chr3	127113587	127113895	-	HeLa	AluSx		ggctgggcatggtggctcatgcctgtaatctcagcacattttgggagggtgaggtgggcggatcacttgaggtcaggagttcgagaccagcctggccaacatggtgaaactccatctctactaacaacacaaaattagcactgcgtggtggcgggcgcctgtaatctcagctactcaggaggctgaggtgagagaatcgccagaacctaggaggcggaggttgcagtgagccaagattgtgccactgcacttcagcctgggtgacagagggaaactccatctcaaaaaaataaaataagagaggagaatgtcaggtgaagacagagacagagggagatggcagccatgtgatgagggaggagagattggagcgatgcatctacaaggaacaccaagcat…	12.0996	0	15		154			13.3333		0	AAAAAAATAAAATAA	GAGAGGAGAATGTCAGGTGAAGACAGAGACAGAGGGAGATGGCAGCCATGTGATGAGGGAGGAGAGATTGGAGCGATGCATCTACAAGGAACACCAAGCATTGCCAGCGGCCACCAGAAGCCAGGAGAGGCAAGGAAGTATTCTCTCTTACATGTTTCAGAGGAAGCGAAGCCCGGCCGACACCTTGATTTT
144	Moq 88h	chr18	11966358	11966650	-	HeLa	AluSg		ggccggtgaggtggctcatgcctgttatcccagcactttgggagactgagccttgtggatcacgaggtcagcagttcgagaccagcctggccaacatggtgaaatcctgtgtctataaaaatgcaaaacttagccaggcatggtggcaggcgcctgtaaccccaggtactccagaggctgagtcaggagcatcgcttgaacccgggaggcggaggttgcagtgaactgagactgtgccattgtactccagcctgggcaacagagcaagactccgtctcaaaaaaaaaaaaaaGTCTAATCTTATTCTCCAGGGCCAAGACATGCTGACTTGGACATTTGAGGAGCTTTTTTGTTTTAGCTCATCTAAATCCCTAGAAGTTGGTTGAGAATAATGTCTGA…	12.5899	0	14		59			0		0	AAAAAAAAAAAAAA	GTCTAATCTTATTCTCCAGGGCCAAGACATGCTGACTTGGACATTTGAGGAGCTTTTTT
145	Moq 90h	chr19	2119617	2119912	-	HeLa	AluSg		ggccaggcacggtggctcatgcctgtaatcctagcactctgggaggcccaggcaggtagatgacaaggtcaggagttcgagaccagcctggccaacatagtgaaaacctgtcgctactaaaaatacaaaaaattagctgggcgtggtggcgggtgcctgtagtcccacctactggggaggctgagacaggagaatcacttgaacccaggaggcagatgttgcagtgaaccgagatcacaccgttgtactccagcccaggcaacagtacgagattccctctcaaaaaaataagaaaTGCCATGCGGGGCTTGAGAAAAGCGGTTATCCAGGAACTCCCAGGTCATGTAAGAATAAAAATCTCCCTTCCTCCCCCTTGCGTTTGCCAATTGGGCAAACCCC…	13.9286	0	14		304			14.2857		0	AAAAAAATAAGAAA	TGCCATGCGGGGCTTGAGAAAAGCGGTTATCCAGGAACTCCCAGGTCATGTAAGAATAAAAATCTCCCTTCCTCCCCCTTGCGTTTGCCAATTGGGCAAACCCCTTCCGAACTGCTCATTTCCGAGCGTGGACAGTTGTGGCTATTTCTGCTTCCTCCTCCGGATGGCCCCTCCTCCAAGCAGCCACCCACAGGTCCCCCAGGGCAGAAGTGGCAGCCCCTCCCTGGGGACCTCAGCTGACCTTGTACTCAGCACAGTATCTCTGCTGAACTTCTATTTATAATCTACTTAACTTCACTGtttt
146	Moq 91k	chr5	43044227	43044514	-	K562	AluSx		ggcggggcgctgtggctcacgcctgtaatcctagcacttagggaggctgaggcgggtggatcactcgaggtcagaagttcgagaccagcctggccagcgggtgaaaccccgtctgtactaaaaatacaataattagctggccgtggtggcgcgtgcctgcaatcccagttactcgggaggctgaggcagtatgcttgaacccaggtggcggaggttgcaatgagacgagattgcgccactgaactccagcctgggtgacagagcgaggctccttctcaaaaacaaaaCAACCCAGAACGTTTCTTGTTCACAAGACTCAGAAGTGCTTTGTGGTAACGCTTCCCCTCTCCTAGCGCCGCCACTTTCCCCGGGCTGGCTGTCTCACGGTCTCAGCCCAGT…	10.4693	0	13		168			15.3846		0	AAAAACAAAACAA	CCCAGAACGTTTCTTGTTCACAAGACTCAGAAGTGCTTTGTGGTAACGCTTCCCCTCTCCTAGCGCCGCCACTTTCCCCGGGCTGGCTGTCTCACGGTCTCAGCCCAGTGATTGGCCGAGGAGGCGCTCTTTCAGCACTTTCGCTGGAAGGGCTTGGGCTCGGTTTTT
147	Moq 137h	chr19	3651876	3652166	+	HeLa	AluSx		ggccgggcgcggtgactcacgcctatattcccggcactttgggaggccgaagagggcggatcacctgaggtcaggagttcaagaccatcctgaccaacatggtgaaatcctgtctctactaaaaatacaaaaaatagctgggcgtggtggcacatgcctgtaatcgcggctactcgggaggctgaggcaggagaatcgctggaacccaggagggagaggttgcagtgagctgagatcgcaccattgccctccagcctgggccacagagtgagactctgtcccaaaaaaaaCCACACATGGACCTACACAGCACATGCCAATAACATGGAGTTACCCAATGCATGCCAATAACATGGATATACACAATACATGCCAATAACACGGATATGCACAATACAT…	10.6383	0	13		300+			10.6383		0	AAAAAAAACCACA	CATGGACCTACACAGCACATGCCAATAACATGGAGTTACCCAATGCATGCCAATAACATGGATATACACAATACATGCCAATAACACGGATATGCACAATACATGCCAATAACATGGATATACACAATACATGCCAATAACATGAATCTATACTATATCATTGACATGGATCTACATAAAACATACAAATAGCATTGCTATATGCAATACATGCCAATCACATTGCTATACACAATGAATACCAATAACATTGATCTACACAATACATGTAACTAACATTGATACACACACTACA
148	Moq 114h	chr1	210724401	210724702	-	HeLa	AluSq		ggcaaggcatggtgactcacgcctataatcccagaacttcgggaagttgaggtgagtggatctccttaggtcaagagttcaagaccagcctggccaacatggtgaaaccccgtctctactaaaaatacaaaaattagctgggcatggtaacgggcgcctgtaatcccagctactcaggaggctgaggcaggagaatcacttgaaccctgggaggcagaggttgcagtgacctgagatcacgccattgcactcaaacctgggcaacaaaaatgaaactgtctcaaaaaagaaaaaagaataacatattagagtgtctcacagacgagtaagggtgagtattacttcatgaatcattggtgtgtatatatatacatatatgtgtatatgtatgtgtgttgt…	11.4943	0	13		215			11.4943		0	AACAAAAATGAAA	CTGTCTCAAAAAAGAAAAAAGAATAACATATTAGAGTGTCTCACAGACGAGTAAGGGTGAGTATTACTTCATGAATCATTGGTGTGTATATATATACATATATGTGTATATGTATGTGTGTTGTATGGGTGTATGTACACACACATAATACATGGATAAACTTGAGCCAATGCCCCTGAAATAGAAAAACAGCACATTCTAATTGAATAATTTCT
149	Canella25	chrX	16200840	16201136	+	IMR90	AluSq		GGCCAGGTGCAATGGCTCACACCTGTAATCCCAGCACTTTGGGATGCTGAGGTGGGCAGATCACCTGAGGTAAGGAGTTTGAGACCAGCCTGGACAACATGGTGAAACCCCGTCTCTACTAAAAATACAAAAATTAGCCAGGCATAGTGGCAGGCGCCTGTAATACCAGCTACTCGGAAGGCTGAGGTGGGAGAATCACTTGAACCTGGGAAGCGGAGGTTGCAGTGAGCCGAGATTGCACCATTGCATTCCAGCCTGGGGGACAAGAGCAAGACTTCGTCTCAAAAAAAAAAAAAttatttaggtattcaataattactcacaaattagcttaacttgatattaaacgaagatttt	13	0	13		57	0		0		0	AAAAAAAAAAAAA	TTATTTAGGTATTCAATAATTACTCACAAATTAGCTTAACTTGATATTAAACGAAGATTTT
150	Moq 99k	chr18	20004629	20004909	-	K562	AluJo	has internal deletions	ggttgagcacagtggctcacgcctgtattcccagcactttgggaggctgagtggggaggattgcttgcagccagttcgagaccagcctggataacatagtgagatcctgtctctacaaaaaaacttctttttaattaggcaggcgtagtggcgcatgcctgtgtacccagttactctggaggctgaggtgggaggaacccttgagcccaggaggttgaggctacagtgagccatgattatacctctgtactccagcctgagtaacagagtgagactctgtGAGTCGTACACACCTTTATAGTAATATTCAATTGCAGCAAAACAgtctatggcgatgccaccctgaacacgcctgatctcatctgctcttggaagctaagcagggtcaggcctggttag…	15.0183	0	13		28			15.38		0	AAAAAAACAAACA	CTGGTTTGTTAACTAAACATCAGTTTTT
151	Moq 93h	chrX	96433194	96433491	-	HeLa	AluSx		gctgggcccggtggctcatgcctgtaattccagcactttgggaggctgaggtgggggaatcacctgaggtcatgcgttcgagaccagcctgaccaacatggtgaaaccccatctctactaaaatacaaaaacaaaaattagccgggagatgtggcgggtgcctgtaatctcagctacttgggaggctgaggtgggagaatcgcttgaaaccaggaggcggaggttgcagtgagcccagaacgcgccactgcactccagcctggcaacagagtgagactctgtctcaaaaaaaaaaaaGTGTTTACTTTGTTTACTTGTTGTATTAGTAGAAGCTATTCCTGGTCCTATCACTAATATTACCATCACAATAGTTAAAATTCACAGAAAAAATATGGAGAT…	10.3571	0	12		119			0		0	AAAAAAAAAAAA	GTGTTTACTTTGTTTACTTGTTGTATTAGTAGAAGCTATTCCTGGTCCTATCACTAATATTACCATCACAATAGTTAAAATTCACAGAAAAAATATGGAGATAGACACACTAGCTTTTT
152	Oler10b	chr10	69285157	69285458	-	multiple	AluSp		GGCCGGGCACGGTGGCTCACGCCTGTAATCCCAGCACTCTAGGAGGCCGAGGCGGGTGGATCACCTGAGGTTGGGAGTTCGAGACCAGCCTGACCAACTGACCAACATGAAGAAACCCCGTGTCTACTAAAAATACAAAATTAGCTGCGCGTGGTGGTGCATGCCTGTAGTCCCAGCTACTTGGGAGGCTGAGGCAGGAGAACCGCTTGAACCCGGAAGGTGGAGGTTGCCGTGAACTGAGATCGCGCCACTGCACTCCAGCCTAGGAAACAAGACCGAAACTCCGTCTCAAAAAAAAAGAActctgaaacactcaacagaagtttgaattcttgaaattgtgtaatccttgccaaatgatggttgggaaaaatcataaaattgctattacaatcacag…	11.3	0	12		149	27		8.33333		0	AAAAAAAAAGAA	CTCTGAAACACTCAACAGAAGTTTGAATTCTTGAAATTGTGTAATCCTTGCCAAATGATGGTTGGGAAAAATCATAAAATTGCTATTACAATCACAGCAGTCATCAACTGTATATCATGAAGCAGGGGCCAGCAAAGTCTTTAGATTTT
153	Moq 94h	chr10	74095494	74095753	-	HeLa	AluSg	potential internal terminator	cactttaggaggccaaggcgggcggatcatgaggttaggagttcgagactagcctggccaacatggtgaaaccccatctctactaaaaatacaaaaaattagccaggcatggtggcacacacctgtagtcccagctactctggaggcagaggcagaagaatggcttgaacctgggaggcggaggttgcagtgagccgagattgtgccactgtactgtagcctgcgtgacacagtgacactctgtctcaaaaaaaaaaaaTCTGAAAAAATAGCCAAGAAATTTACCAATCACGATGTCTACTCTTCATCTATATGAGATTAATACACTTAATATTTAGTAAGAAAGTCCTCATAGTTACAAAAGTACTATTTTCTATGTTTTCACCAGCTCACAAAAGT…	11.3821	0	12		114			0		0	AAAAAAAAAAAA	TCTGAAAAAATAGCCAAGAAATTTACCAATCACGATGTCTACTCTTCATCTATATGAGATTAATACACTTAATATTTAGTAAGAAAGTCCTCATAGTTACAAAAGTACTATTTT
154	Oler 12b	chr12	97420628	97420950	+	HeLa	AluSx		GGCCGGGCGCGGTGGCTCACGCCTGTAAATCCCAGCACTTTGGGAGGCCGAGGCAGGTGGATCACTAAAGGTCACGAGTTCGAGACCAGTCTGGCCAACATGGTGAACCCTCCCCCCCCCCACACACACACACACACCCCGCGTCTCTAGTAAAATACAAAAATTAGCCAGGCATGGTGGTGCGCGCCTGTAATCCCAGCCACTCGAGAGGCTGAGGCGGGAGAATCACTTGAGCCTTGGAGGTGGAGGTTGTAGTGAGCCCAGATCGCAACACTGCACTCCAGCCTAGGGGACAGAGCGAGACTTCCTCTCAAAAAAAAAAgacttatgaattgtttgaagaggcacgagaccgtggcaaccctaactgtccccgacatctggcagccatatgctatc…	13.4	0	12		220			8.33333		0	AAAAAAAAAAGA	GACTTATGAATTGTTTGAAGAGGCACGAGACCGTGGCAACCCTAACTGTCCCCGACATCTGGCAGCCATATGCTATCCTTGAACTTGAACTTCAGAGTGAAAGTATAAATTTGTAAGGGGAAGGCTCAGCCGCAAGTCACATACCAGTGGTCAGTTAAAAAAAAAAAACTCAGGACGGCAACCTAAATCATTTAGAACGCGTCAAGAGCCTCGGAAAAACTATTTT
155	Canella5	chr13	59794387	59794681	+	IMR90	AluSx		GGCTAGATGTAGTGGCTCATGCCTGTAATCTCGGCACTTTGGGAGGCTGAGGCAGGCGGATCACCTGAGTTAAGGAGTTTGAGACCAGCATGACCAACATGGCAAAACTCCATCTCTACTAAAAATACAAAAATTAGCTGGGTGTGGTTGCACGTGCCTGTAATCCCAGCTACTTGGGAGGCTGAGGCACGAGAATTGCTTGAACCTGGGAGGTGGAGGTTGCAGTGAACCACGATCGCACCACTGCAATCCAGCCTGGGCAACAGAATGACACTCTGTCTCAAAAAAAAAAAAtttttttttt	16.2	0	12		0			0		0	AAAAAAAAAAAA	TTTTTTTTTT
156	Moq 96h	chr5	118433483	118433770	-	HeLa	AluSg		ggccaggcacggtgactcacgcctattattccagaactttgggaggccgaggagggtgaatcacgaggtcaggagttcgagaccagcctggccaacatagtgaaacccccttctctactaaaaatacaaaaattagccgggcgtggtggctcccacctgtaatcccagctactcgggaggttgaggcaggagaatcacttgaacccgggaggcagaggttgtagtgagccaagacccccgttgcactccagcctgggtgacagagtgagatcccgtctcaaaacaaaCAACCCTCAAAACTCTCCAATAggccaggcacgatggctcacgcctgtaatcccagcactttggtaagtcgaggtgggggcggggggatcacctgaggttgggagttcgaga…	10.0719	0	11		352			18.1818		0	AAAACAAACAA	CCCTCAAAACTCTCCAATAGGCCAGGCACGATGGCTCACGCCTGTAATCCCAGCACTTTGGTAAGTCGAGGTGGGGGCGGGGGGATCACCTGAGGTTGGGAGTTCGAGACCAGCCTGGCTAACATTGTGAAACCCAGTTTCTACTAAAAATTAAAAAATTAGCCTGGCATGGTGGCACGCGCCTGTAATCCCAGCTACTGGGAAGCTGAGGCGAGAGAATCGCTTGAACCTGGGAGACGGAGGTTGCAGTGAGCCAAGATCGTGTCATTGCACTCCAGCTTGGGCAACAAGAGAGAAAGTCAAAAAAAAAAAAAAAAAAGAGAGAAAAGAAAATAAAGAAACTCCCCCTTTT
157	Canella33	chr18	7169578	7169865	+	IMR90	AluSc		GGCCTGGCACAGTGGCTCACGCCTTTAGTCTTAGCACTTCAGGAGGCTGAGGTGGGCGGATCACAAGGTCAAGAGATCGAGACCATCCTGGCCAACATGGTGAAACCCTGTCTCTACTAAAAATGCAAAAATTAGCTGGGCGTGGTGGCGCATGCCTGTGGTCCCAGCTACTCGAGAGGCTGAGGCAGGAGAATCACTTTAACCCGGGAGGCAGAGGTTGCAGTGAGCTGAGATCGCACCACTGTATTCCAGCCTGGTGACAGAGTGAGACTTTGTCTAAAAAAAAAGAttgtggagaaggtttgacagaggagaaatcacgtcttcagactctaccagtactgaatatgaacgtgtgctaatgttattcatccacagtctaactgcattcacttacca…	11.6	0	11		190	75		9.09091		0	AAAAAAAAAGA	TTGTGGAGAAGGTTTGACAGAGGAGAAATCACGTCTTCAGACTCTACCAGTACTGAATATGAACGTGTGCTAATGTTATTCATCCACAGTCTAACTGCATTCACTTACCATATTAGATGCAAGCTACCACCAAAGCAAACTGAGAAATGTAAGCCATCGAGAGTTGGTTAACATTCAATATTAACCTACCATTTTT
158	Moq 118h	chr10	3075550	3075830	-	HeLa	AluSq		agccgggcacagtggctcatgcctgtactcccagctgtttgcaaggccgaggcaggcagatcacctgaggtcaggagttcgagaccagcttggacaacatggtgaaaccccgtctctactaaaaatacaaaaattagctgggcgtggtgatgtgtgcctgtaatcccagctattccggaggctgaggcaggagaattgcttgaacccaggaggcagaggttgcagtgaggcgaggttgtgccatcacactccagcgtgggaacaagagcgagactttgtcACACACACACGTACACGAAGAGTAAAAGTGAATCATTCCCAAAAAGAATAGATTTGGATATTTT	12.766	0	9		51			12.766		0	ACACACACA	CGTACACGAAGAGTAAAAGTGAATCATTCCCAAAAAGAATAGATTTGGATATTTT
159	Oler 25h	chr21	10208492	10208784	+	multiple	AluY	5' truncated + 15bp insertion left half	GGATCTTGGCTCAGGCCTGTAATCCCAGCAATTTCGGAGGCCAAAGCAAGAGGATCACAAGGTGAGGAGATCAAGACCATCCTGGCCAATACAGTGAAGCCCTGTCTCTACTAAAACTACAAAAAATTAGCCAGGCGTGGTGGCAGCTGGTGCAGTCCCAGTGTGGTGTAGTCCCAGCTACCTGGGAGGCTGAGGCAGGACAATCGCTGGAACCCGTGAGGTAAAGTTTGCAGTGAGCCAACATGGCGCCATTGCACTCCAGCCTGTGAAACAGAACAAAACTCTGTCTAAAAAAAAAttatatatatataataaatgacatatgtaatatataatatatatcatatataatatgtcctaatatatgatatatataatatatatgctatgtcatttaca…	21.2	0	9		154			0		0	AAAAAAAAA	TTATATATATATAATAAATGACATATGTAATATATAATATATATCATATATAATATGTCCTAATATATGATATATATAATATATATGCTATGTCATTTACATATATTATATATAATATATATGACATAGAATATATATTATATGAAATATATAATTTATTGTATATAAAATGTTATATATATTATATATTATATATTATATATTATATATATGATAATATATAATATATATTACATATATGTCATTATATATATGATATATAATATGTGATATATAATATATATAATATATTTCATATGT
160	Oler 27h	chr22	17097975	17098267	+	multiple	AluY	5' truncated + 15bp insertion left half	GTATCTTGACTCAGGCCTGTAATCCCAGCACTTTGGGAGGCCAAGGCAAGAGGATCACAAGGTGAGGAGATCAAGACCATCCTGGCCAATACAGTGAAACCCTGTCTCTACTACAAATACAAAAAATTAGCCAGGCATGGTGGCAGCTGGTGTAGTCCCAGTGTGGTGTAGCCCCAGCTACCTGGGAGGCTGAGGCAGGACAATCGCTTGCACCCGTGAGGCAGAGGTTGCAGTGAGCCAAGAAGGCGCCATTGCATTCCAGCCTGTGCAACAGAACAAGAATCTGGTCTAAAAAAAAttatacatatataatgtatattatatgtactatatattatatatatcatataatatataatatatataaaatataatatacattatatataaataatatat…	21.7	0	8		188			0		0	AAAAAAAA	TTATACATATATAATGTATATTATATGTACTATATATTATATATATCATATAATATATAATATATATAAAATATAATATACATTATATATAAATAATATATATTATATGTCACGTTATATATATAATATATTATATATAATATATTATATATAATATACATTATGTACATAATATATTATATATAATATATTTACATAATATACTGTATACATAAGATATATTATATATAATATATTATATAAATGTATTATATATAACATATTATATATAATATATTATATACCTAATATATATTATAT
161	Oler 28h	chr22	17259876	17260166	-	multiple	AluSc	5' truncated missing part A box and 15 bp insertion right after the mid A	GTATCTTGGCTCAGGCCTGTAATCCCAGCACTATGGGAGGCCAAGGCAAGAGGATCACAAGGGGAGGAGATGAAGACCATCCTGGCCAATATACTGAAACCCCGTCTCTACTAAAAATACAAAAAATTAGCCAGGCATGGTGGCAGCTGGTGTAGTCCCAGTGTGGTGTAGTCCCAGCTACCTGGGAGGCTGAGGCAGGACAATCAGTTGAACCCGTGAGGCAGAGGTTGCAGTGAACCAAGATGGCGCCATTGCATTCCAGCCTGTGCAACAGAAAAAGTCTCTGTCTCAAAAAAAttatatatatataatatatattatatatatttt	19.8	0	7		29	0		0		0	AAAAAAA	TTATATATATATAATATATATTATATATATTTT
162	Moq 102h	chr22	44379557	44379621	+	HeLa	AluSg/x	poor alignment	GGCCGGGCGCGGTGGCTCATGCCTGTAATCCCAGCACTTTGGGAGGCTGAGGCAGGCAGATCACCTGAGGTTGGGAGTTCGAGACCAGCCTGGCCAACATGACGAAACCCTGTCTCTACTAAAAAATACAAAAAATATTAGCTGGGTGTGGTGGTACGCGCTTGTAATCCCAGCTACTTGGGAGGCTGAGGCACAAGAGTTTCTTGAACCCAGGAGGCAGAGGTTATATGGAGTCTCGCTCTGTCACCCAGGCTGGAGTGCAGTGGCTCAATCTCGGCTCACTGCAACCTC	21.4	0	1		196			0		0	A	TTTCAGGAGATGAGACCGGCATCCTTGTGGGAGAAGATGGCCCTGAGCTGGGCATGGCAGAAGGGCTGCGGAGTGTGTGTGTGTGTGTGTGTGGTGTGTGTGTGTGTGCACACATGCGCACATGTGTGTGTGAGAGAATGTGTGTGTGTTGGAGATGATTACCGAAGCCTTCCTGGCACATAGTAGGTCTTTTTT
TOTAL bona fide ALUS:			162		J subfamilies			16
					S subfamilies			127
White: loci evaluated by northern blot					Y subfamilies			19

## Sheet: Table S2
	Table S2		Duplicate Alu loci: same Alu locus repetitively identified in more than one cell line
	ID#	#chrom	chromStart	chromEnd	strand	name
1	Oler 2b/Oler 3h/ Moq 2k	chr1	144107499	144107666	-	AluJb
2	Oler 12g/28h	chr22	17259876	17260166	-	AluSc
3	Oler 8b/Moq16k	chr1	202743968	202744277	+	AluSg
4	Oler 3h/ Mok 2k	chr1	144107666	14407969	+	AluSg
5	Oler 16c/Oler 14g/ Oler 36h	chr9	44010788	44011093	-	AluSg
6	Moq 132h/ Moq 53h	chr17	60094400	60094709	-	AluSg
7	Oler 13b/Moq 26k	chr12	122433799	122434112	-	AluSp
8	Oler 7b/ Oler17c/	chrX	40771903	40772199	+	AluSp
9	Oler 3b/ Oler 7h/ Moq 37k	chr12	10255822	10256109	-	AluSp
10	Oler 19b/Moq 9k	chr9	33066864	33067169	+	AluSp
11	Oler 10b/Moq 95k	chr10	69285157	69285458	-	AluSp
12	Canella8/Moq 29k	chr1	149116080	149116376	+	AluSq
13	Oler 7c/ Oler 23h	chr17	54111231	54111531	+	AluSq
14	Oler 8g/ Oler 21h	chr17	42588822	42589111	-	AluSx
15	Oler 12b/ Moq13h	chr12	97420628	97420950	+	AluSx
16	Oler 2c/Oler 2g/Oler 4h	chr1	154452523	154452831	+	AluSx
17	Oler 13g/Oler 30h	chr6	35968139	35968408	+	AluSx
18	Oler 5c/Oler 16h/Moq 59k	chr17	25719112	25719418	+	AluSx
19	Mok 29k/ Canella 8	chr1	149116080	149116376	+	AluSq
20	Oler 15c/Oler 35h/Moq 85k	chr8	144607716	144608023	-	AluY
21	Oler 11g/Oler 27h	chr22	17097975	17098267	+	AluY
22	Oler 8c/ Oler 10g/Oler 25h	chr21	10208492	10208784	+	AluY
23	Oler 20h/Moq 17k	chr17	42568225	42568535	+	AluY
24	Oler 16g/38h	chrY	11946880	11947190	-	AluYa5
						J subfamilies	1
						S subfamilies	18
						Y subfamilies	5

## Sheet: Table S3
Table S3		Alu subfamily distribution
		All combined			HeLa			HeLa			Jurkat			Multiple cell types			IMR-90			Multiple cell types			HeLa			K562
Bona fide Alus				PolII bound			PolII bound			PolII bound			PolII bound			PolII bound			PolII bound			PolII bound			PolII bound			PolII bound
	%Copy number#	FINAL Alu dataset		enrichment	S4 dataset		enrichment	S5 dataset		enrichment	S6 dataset		enrichment	S7 dataset		enrichment	S8 dataset		enrichment	Annotated		enrichment	S9 dataset		enrichment	S10 dataset		enrichment
	(530850 full Alu)	#	%		#	%		#	%		#	%		#	%		#	%		#	%		#	%		#	%
S+J	84.5111	143	88.2716	1.0445	11	84.6154	1.00123	7	77.7778	0.920327	5	62.5	0.739548	9	64.2857	0.760678	19	65.5172	0.77525	282	92.459	1.09405	75	98.6842	1.16771	36	87.8049	1.03897
Y	15.4889	16	9.87654	0.637652	2	15.3846	0.993265	2	22.2222	1.43472	2	25	1.61406	4	28.5714	1.84464	8	27.5862	1.78103	22	7.21311	0.465695	1	1.31579	0.0849503	5	12.1951	0.787344
Ya5	0.627107	2	1.23457	1.96867	0	0	0	0	0	0	1	12.5	19.9328	1	7.14286	11.3902	1	3.44828	5.4987	1	0.327869	0.522827	0	0	0	0	0	0
Yb8	0.42253	1	0.617284	1.46092	0	0	0	0	0	0	0	0	0	0	0	0	1	3.44828	8.16102	0	0	0	0	0	0	0	0	0
TOTAL	100	162	100		13	100		9	100		8	100		14	100		29	100		305	100		76	100		41	100
	# copy number based on genomic Alus that fit the criteria of full length Alu (as determined by score_alus.pl, removing those with filters InternalDeletion, NoConsensus, 5PrimeDeletion, LongGenomic, and EarlyTerm) and contain a B box with Patser score > 4.5 (Patser obtained from http://stormo.wustl.edu/software.html; see Oler,A.J. et al. Nat Struct Mol Biol 17, 620-628 (2010) for B box consensus m…
S4 dataset:	Retrieved Alus from Table 1b Pol3 ChIP-chip in HeLa from Oler,A.J. et al. Nat Struct Mol Biol 17, 620-628 (2010).
S5 dataset:	Retrieved Alus from Table 1c HeLa ChIP-seq Knowns from Oler,A.J. et al. Nat Struct Mol Biol 17, 620-628 (2010).
S6 dataset:	Retrieved Alus from Table 1g Pol3 Jurkat ChIP-seq from Oler,A.J. et al. Nat Struct Mol Biol 17, 620-628 (2010).
S7 dataset:	Retrieved Alus from Table 1h Pol3 multipe cell types from Oler,A.J. et al. Nat Struct Mol Biol 17, 620-628 (2010).
S8 dataset:	Retrieved Alus (IMR90) from Table S7 from Canella,D., Praz,V., Reina,J.H., Cousin,P., & Hernandez,N. Genome Res. 20, 710-721 (2010).
Annotated:	Alu data from Table 1u Annotated multipe cell types from Oler,A.J. et al. Nat Struct Mol Biol 17, 620-628 (2010).
S9 dataset:	Retrieved Alus (HeLa) from Moqtaderi, Z, et al. Nat Struct Mol Biol, . 20, 635-640 (2010).
S10 dataset:	Retrieved Alus (K562) from Moqtaderi, Z, et al. Nat Struct Mol Biol, . 20, 635-640 (2010).
FLAMS, FRAMS and partial Alus are not included in the calculations for the data in Table S3
STATISTICAL ANALYSIS:
	The numbers of Alus in Table S3 above are based on all considered bona fide Alus based on our criteria bound by pol III, including some that did not have a detectable B box.
	For classifying Alus genome-wide, we only considered Alus containing a recognizable B box in order to consider those that would have a good chance for pol III machinery to bind.
	For the purposes of the statistical analysis, only Alus bound by pol III with a B box were considered, i.e., 124 AluS+J and 14 AluY bound by pol III.
	Fisher's exact test was performed in R with the following 2x2 table
		pol III	no pol III
	AluS+J	124	448503
	AluY	14	82209

## Sheet: Table S4
Table S4		Retrieved Alus from Table 1b Pol3ChIP from HeLa Oler,A.J. et al. Nat Struct Mol Biol 17, 620-628 (2010).
		HeLa
High Confidence Pol III-bound Alus
ID#	#chrom	chromStart	chromEnd	strand	Alu
Oler 2b	chr1	144107666	144107969	-	AluJb
Oler 3b	chr12	10255822	10256109	-	AluSp
Oler 7b	chrX	40771903	40772199	+	AluSp
	TOTAL:	3
Low Confidence Pol III-bound Alus
ID#	#chrom	chromStart	chromEnd	strand	Alu
Oler 8b	chr1	202743968	202744277	+	AluSg
Oler 10b	chr10	69285157	69285458	-	AluSp
Oler 13b	chr12	122433799	122434112	-	AluSp
Oler 14b	chr15	38941202	38941509	-	AluSp
Oler 19b	chr9	33066864	33067169	+	AluSp
Oler 11b	chr10	75336011	75336304	-	AluSx
Oler 12b	chr12	97420628	97420950	+	AluSx
Oler 17b	chr6	26676337	26676644	+	AluSx
Oler 9b	chr10	69194858	69195162	+	AluY
Oler 15b	chr16	73732077	73732364	+	AluY
TOTAL bona fide Alus			14
					J subfamilies	1
not present in final data set (duplicate)					S subfamilies	10
					Y subfamilies	2

## Sheet: Table S5
Table S5		Retrieved Alus from Table 1c HeLa ChIP from Oler,A.J. et al. Nat Struct Mol Biol 17, 620-628 (2010).
		HeLa
ID#	#chrom	chromStart	chromEnd	strand	Alu
Oler 16c	chr9	44010788	44011093	-	AluSg
Oler 17c	chrX	40771903	40772199	+	AluSp
Oler 10c	chr6	30983263	30983575	-	AluSq
Oler 3c	chr1	159351474	159351777	-	AluSq
Oler 7c	chr17	54111231	54111531	+	AluSq
Oler 2c	chr1	154452523	154452831	+	AluSx
Oler 5c	chr17	25719112	25719418	+	AluSx
Oler 15c	chr8	144607716	144608023	-	AluY
Oler 8c	chr21	10208492	10208784	+	AluY
TOTAL bona fide Alus			10
					J subfamilies	0
not present in final data set (duplicate)					S subfamilies	7
					Y subfamilies	2

## Sheet: Table S6
Table S6		Retrieved Alus from Table 1g Pol3Jurkat ChIP from Oler,A.J. et al. Nat Struct Mol Biol 17, 620-628 (2010).
ID#	#chrom	chromStart	chromEnd	strand	Alu
Oler 12g	chr22	17259876	17260166	-	AluSc
Oler 14g	chr9	44010788	44011093	-	AluSg
Oler 13g	chr6	35968139	35968408	+	AluSx
Oler 2g	chr1	154452523	154452831	+	AluSx
Oler 8g	chr17	42588822	42589111	-	AluSx
Oler 10g	chr21	10208492	10208784	+	AluY
Oler 11g	chr22	17097975	17098267	+	AluY
Oler 16g	chrY	11946880	11947190	-	AluYa5
TOTAL bona fide Alus			8
					J subfamilies	0
					S subfamilies	5
not present in final data set (duplicate)					Y subfamilies	3

## Sheet: Table S7
Table S7		Retrieved Alus from Table 1h Pol3 multipe cell types (HeLa, Jurkat, HEK293) from Oler,A.J. et al. Nat Struct Mol Biol 17, 620-628 (2010).
ID#	#chrom	chromStart	chromEnd	strand	Alu
Oler 16h	chr17	25719112	25719418	+	AluSx
Oler 21h	chr17	42588822	42589111	-	AluSx
Oler 23h	chr17	54111231	54111531	+	AluSq
Oler 28h	chr22	17259876	17260166	-	AluSc
Oler 30h	chr6	35968139	35968408	+	AluSx
Oler 36h	chr9	44010788	44011093	-	AluSg
Oler 3h	chr1	144107666	144107969	+	AluSg
Oler 4h	chr1	154452523	154452831	+	AluSx
Oler 7h	chr12	10255822	10256109	-	AluSp
Oler 20h	chr17	42568225	42568535	+	AluY
Oler 25h	chr21	10208492	10208784	+	AluY
Oler 27h	chr22	17097975	17098267	+	AluY
Oler 35h	chr8	144607716	144608023	-	AluY
Oler 38h	chrY	11946880	11947190	-	AluYa5
TOTAL bona fide Alus			14
					J subfamilies	0
not present in final data set (duplicate)					S subfamilies	9
					Y subfamilies	5

## Sheet: Table S8
Table S8		Retrieved Alus from Table S7 from Canella,D., Praz,V., Reina,J.H., Cousin,P., & Hernandez,N. Genome Res. 20, 710-721 (2010).
		IMR90
ID#	#chrom	chromStart	chromEnd	strand	name
Canella6	chr17	17804234	17804676	-	AluJb
Canella23	chr6	111670152	111670454	-	AluJo
Canella19	chr3	171543568	171543860	-	AluSc
Canella33	chr18	7169578	7169865	+	AluSc
Canella4	chr19	308075	308378	-	AluSg
Canella14	chr1	174166096	174166396	+	AluSp
Canella29	chr12	86075962	86076268	+	AluSp
Canella31	chr16	3141121	3141447	-	AluSp
Canella1	chr13	98857606	98857913	-	AluSq
Canella11	chr3	89092838	89093137	-	AluSq
Canella17	chr3	89092838	89093137	-	AluSq
Canella25	chrX	16200840	16201136	+	AluSq
Canella8	chr1	149116080	149116376	+	AluSq
Canella13	chr19	61692261	61692570	-	AluSx
Canella16	chr2	86677885	86678181	+	AluSx
Canella2	chr20	41713686	41713999	-	AluSx
Canella35	chr19	61692261	61692570	-	AluSx
Canella5	chr13	59794387	59794681	+	AluSx
Canella7	chr2	44316756	44317070	+	AluSx
Canella10	chr2	62672622	62672934	+	AluY
Canella12	chr3	184657673	184657960	-	AluY
Canella15	chr2	62672622	62672934	+	AluY
Canella20	chr3	184657673	184657960	-	AluY
Canella21	chr4	189459671	189459974	-	AluY
Canella26	chrX	118041959	118042264	-	AluY
Canella28	chr12	37448586	37448878	-	AluY
Canella34	chr18	35895841	35896139	-	AluY
Canella22	chr6	54553434	54553735	-	AluYa5
Canella37	chr3	59026492	59026806	-	AluYb8
TOTAL bona fide Alus			29
					J subfamilies	2
not present in final data set (duplicate)					S subfamilies	17
					Y subfamilies	10

## Sheet: Table S9
	TABLE S9			Retrieved Alus from data for HeLa, Moqtaderi, Z, et al. Nat Struct Mol Biol, . 20, 635-640 (2010), reanalyzed with USeq as in Oler et al., Nat Struct Mol Biol., 2010.
ID#	#chrom	chromStart	chromEnd	strand	name
Moq 124h	chr14	34913076	34913385	-	AluJb
Moq 134h	chr17	72527380	72527674	-	AluJb
Moq 136h	chr18	11967140	11967299	+	AluJb
Moq 45h	chr1	8956492	8956770	-	AluJb
Moq 63h	chr16	16030574	16030881	-	AluJb
Moq 74h	chr3	33131439	33131740	-	AluJb
Moq 79h	chr19	13173787	13174086	+	AluJb
Moq 139h	chr19	18352405	18352688	+	AluJo
Moq 20h	chr20	46970840	46971142	-	AluJo
Moq 55h	chr19	60392879	60393179	+	AluJo
Moq 61h	chr15	66077310	66077613	-	AluJo
Moq 84h	chr19	685557	685833	+	AluJo
Moq 130h	chr17	39133268	39133565	-	AluSc
Moq 93h	chrX	96433194	96433491	-	AluSc
Moq 113h	chr1	162858683	162858973	-	AluSg
Moq 145h	chr5	16952461	16952761	+	AluSg
Moq 146h	chr5	32236688	32236990	+	AluSg
Moq 24h	chrX	23709071	23709327	-	AluSg
Moq 36h	chr10	69957590	69957880	+	AluSg
Moq 4h	chr6	27549127	27549432	+	AluSg
Moq 50h	chr22	24486100	24486408	+	AluSg
Moq 53h	chr17	60094400	60094709	-	AluSg
Moq 65h	chr1	209879097	209879402	-	AluSg
Moq 66h	chr21	43249275	43249579	+	AluSg
Moq 88h	chr18	11966358	11966650	-	AluSg
Moq 90h	chr19	2119617	2119912	-	AluSg
Moq 94h	chr10	74095494	74095753	-	AluSg
Moq 96h	chr5	118433483	118433770	-	AluSg
Moq 102h	chr22	44379557	44379848	+	AluSg/x
Moq 141h	chr19	53551962	53552190	-	AluSg/x
Moq 10h	chr1	203411946	203412257	+	AluSp
Moq 115h	chr1	224137743	224138050	+	AluSp
Moq 122h	chr13	47245881	47246183	-	AluSp
Moq 13h	chr12	97434707	97435019	-	AluSp
Moq 27h	chr19	60751225	60751527	+	AluSp
Moq 114h	chr1	210724401	210724702	-	AluSq
Moq 118h	chr10	3075550	3075830	-	AluSq
Moq 126h	chr16	20726119	20726431	+	AluSq
Moq 127h	chr16	73576873	73577157	+	AluSq
Moq 131h	chr17	56670370	56670661	-	AluSq
Moq 150h	chr9	90337356	90337672	+	AluSq
Moq 152h	chr9	123122461	123122773	+	AluSq
Moq 30h	chr7	32497251	32497553	+	AluSq
Moq 5h	chr3	151545269	151545579	-	AluSq
Moq 112h	chr1	28434431	28434737	-	AluSx
Moq 116h	chr1	230970310	230970631	+	AluSx
Moq 11h	chr6	26675795	26676110	-	AluSx
Moq 120h	chr11	47895665	47895963	-	AluSx
Moq 125h	chr14	103813427	103813722	+	AluSx
Moq 129h	chr17	24158522	24158829	-	AluSx
Moq 135h	chr18	11915383	11915663	+	AluSx
Moq 137h	chr19	3651876	3652166	+	AluSx
Moq 138h	chr19	13089363	13089667	-	AluSx
Moq 144h	chr20	3088711	3089037	+	AluSx
Moq 151h	chr9	97229321	97229615	+	AluSx
Moq 15h	chr19	13631758	13632068	-	AluSx
Moq 21h	chr11	67796708	67797015	+	AluSx
Moq 22h	chr17	8091348	8091651	-	AluSx
Moq 39h	chr2	32243784	32244076	-	AluSx
Moq 41h	chr1	6218914	6219208	+	AluSx
Moq 47h	chr3	178679472	178679767	+	AluSx
Moq 48h	chr12	121967490	121967802	+	AluSx
Moq 49h	chr5	43028766	43029076	-	AluSx
Moq 51h	chr7	148293910	148294222	-	AluSx
Moq 54h	chr15	83190011	83190329	+	AluSx
Moq 58h	chr12	121497231	121497532	-	AluSx
Moq 62h	chr10	75396406	75396689	+	AluSx
Moq 68h	chr19	14479956	14480263	+	AluSx
Moq 69h	chr5	137124408	137124710	-	AluSx
Moq 71h	chr22	40106095	40106404	-	AluSx
Moq 77h	chr9	131626417	131626695	+	AluSx
Moq 7h	chr5	176366666	176366977	+	AluSx
Moq 82h	chr3	198962626	198962899	+	AluSx
Moq 83h	chr19	685283	685498	+	AluSx
Moq 86h	chr3	127113587	127113895	-	AluSx
Moq 44h	chr14	49171821	49172099	+	AluY
TOTAL bona fide Alus			76
						J subfamilies	12
						S subfamilies	63
						Y subfamilies	1

[truncated: 4 more sheets: Table S10, Table S11, Tables S12-S15, Table S16]
